# Supplementary material for: Di-μ2-acetato-1:2κ2 O:O′;2:3κ2 O:O′-bis­(N,N′-dimethyl­formamide)-1κO,3κO-bis­{μ2-2,2′-[propane-1,3-diylbis(imino­methyl­ene)]diphenolato-1κ4 O,N,N′,O′:2κ2 O,O′;2κ2 O,O′:3κ4 O,N,N′,O′-1,3-dinickel(II)-2-cadmium(II)
Source: Acta Crystallogr Sect E Struct Rep Online. 2008 Jan 4;64(Pt 2):m291–2. doi: 10.1107/S1600536807067724 (PMC2960377; doi:10.1107/S1600536807067724)
Supplement: Supplementary file 1 [file e-64-0m291-sup1.cif]

##############################################################################
###                                                                        ###
###        Electronic paper (Acta Crystallographica Section E)             ###
###                                                                        ###
##############################################################################
#                                                                            #
# This CIF contains the data in a paper accepted for publication in Acta     #
# Crystallographica Section E. It conforms to the requirements of Notes      #
# for Authors for Section E, and has been peer reviewed under the auspices   #
# of the IUCr Commission on Journals.                                        #
#                                                                            #
# Full details of the Crystallographic Information File format               #
# are given in the paper "The Crystallographic Information File (CIF):       #
# a New Standard Archive File for Crystallography" by S. R. Hall, F. H.      #
# Allen and I. D. Brown [Acta Cryst. (1991), A47, 655-685].                  #
#                                                                            #
# The current version of the core CIF dictionary is obtainable from          #
# ftp://ftp.iucr.org/pub/cif_core.dic. The current version number is 2.1.    #
#                                                                            #
# Software is freely available for graphical display of the structure(s) in  #
# this CIF.  For information consult the CIF home page http://www.iucr.org/  #
# cif/home.html                                                              #
#                                                                            #
##############################################################################
                                             
data_I
_audit_creation_method     SHELXL-97
_chemical_name_systematic
;
Di-\m~2~-acetato-1:2\k^2^O:O';2:3\k^2^O:O'-bis(N,N'-dimethylformamide)-
1\kO,3\kO-bis{\m~2~-2,2'-[propane-1,3-diylbis(iminomethylene)]diphenolato-
1\k^4^O,N,N',O':2\k^2^O,O';2\k^2^O,O':3\k^4^O,N,N',O'-1,3-dinickel(II)-
2-cadmium(II)
;
_chemical_name_common     ?
_chemical_formula_moiety     'C44 H60 Cd1 N6 Ni2 O10'
_chemical_formula_sum     'C44 H60 Cd N6 Ni2 O10'
_chemical_formula_iupac     '[Ni2 Cd (C17 H16 N2 O2)2 (C2 H3 O2)2 (C3 H7 N O)2]'
_chemical_formula_weight     1062.77
_chemical_melting_point     ?
_symmetry_cell_setting     monoclinic
_symmetry_space_group_name_H-M     'P 21/n'
_symmetry_space_group_name_Hall     '-P 2yn'
loop_
    _symmetry_equiv_pos_as_xyz
    'x, y, z'
    '-x+1/2, y+1/2, -z+1/2'
    '-x, -y, -z'
    'x-1/2, -y-1/2, z-1/2'
_cell_length_a     10.285(3)
_cell_length_b     18.040(5)
_cell_length_c     12.590(3)
_cell_angle_alpha     90
_cell_angle_beta     92.12(2)
_cell_angle_gamma     90
_cell_volume     2334.4(11)
_cell_formula_units_Z     2
_cell_measurement_reflns_used     15
_cell_measurement_theta_min     9.96
_cell_measurement_theta_max     11.06
_cell_measurement_temperature     295(2)
_exptl_crystal_description     prism
_exptl_crystal_colour     blue
_exptl_crystal_size_max     0.4
_exptl_crystal_size_mid     0.1
_exptl_crystal_size_min     0.1
_exptl_crystal_density_diffrn     1.512
_exptl_crystal_density_method     'not measured'
_exptl_crystal_F_000     1100
_exptl_absorpt_coefficient_mu     1.311
_exptl_absorpt_correction_type     psi-scan
_exptl_absorpt_process_details     '(North <i>et al.</i>,  1968)'
_exptl_absorpt_correction_T_min     0.854
_exptl_absorpt_correction_T_max     0.877
_diffrn_radiation_type     MoK\a
_diffrn_radiation_wavelength     0.71073
_diffrn_measurement_device_type     'Enraf--Nonius TurboCAD-4'
_diffrn_measurement_device     '\k-geometry diffractometer'
_diffrn_measurement_method     'non-profiled \w'
_diffrn_reflns_number     3960
_diffrn_reflns_av_R_equivalents     0.0758
_diffrn_reflns_theta_min     2.51
_diffrn_reflns_theta_max     25.05
_diffrn_reflns_theta_full     25.05
_diffrn_measured_fraction_theta_max     0.874
_diffrn_measured_fraction_theta_full     0.874
_diffrn_reflns_limit_h_min     0
_diffrn_reflns_limit_h_max     12
_diffrn_reflns_limit_k_min     0
_diffrn_reflns_limit_k_max     21
_diffrn_reflns_limit_l_min     -14
_diffrn_reflns_limit_l_max     12
_diffrn_standards_number     3
_diffrn_standards_interval_time     120
_diffrn_standards_decay_%     1
loop_
    _diffrn_standard_refln_index_h
    _diffrn_standard_refln_index_k
    _diffrn_standard_refln_index_l
    3 7 2
    -3 -1 5
    -4 6 -2
_refine_special_details
;
 Refinement of F^2^ against ALL reflections.  The weighted R-factor wR and
 goodness of fit S are based on F^2^, conventional R-factors R are based
 on F, with F set to zero for negative F^2^. The threshold expression of
 F^2^ > 2sigma(F^2^) is used only for calculating R-factors(gt) etc. and is
 not relevant to the choice of reflections for refinement.  R-factors based
 on F^2^ are statistically about twice as large as those based on F, and R-
 factors based on ALL data will be even larger.
;
_reflns_number_total     3612
_reflns_number_gt     1997
_reflns_threshold_expression     I>2\s(I)
_refine_ls_structure_factor_coef     Fsqd
_refine_ls_matrix_type     full
_refine_ls_R_factor_gt     0.0715
_refine_ls_wR_factor_ref     0.2394
_refine_ls_goodness_of_fit_ref     1.024
_refine_ls_restrained_S_all     1.024
_refine_ls_number_reflns     3612
_refine_ls_number_parameters     287
_refine_ls_number_restraints     0
_refine_ls_hydrogen_treatment     noref
_refine_ls_weighting_scheme     calc
_refine_ls_weighting_details
        'calc w=1/[\s^2^(Fo^2^)+(0.1184P)^2^+12.1765P] where P=(Fo^2^+2Fc^2^)/3'
_atom_sites_solution_hydrogens     geomtr
_atom_sites_solution_primary     direct
_atom_sites_solution_secondary     difmap
_refine_ls_shift/su_max     0
_refine_diff_density_max     0.882
_refine_diff_density_min     -1.514
_refine_ls_extinction_method     none
loop_
    _atom_type_symbol
    _atom_type_description
    _atom_type_scat_dispersion_real
    _atom_type_scat_dispersion_imag
    _atom_type_scat_source
    C C 0.0033 0.0016 'International Tables Vol C Tables 4.2.6.8 and 6.1.1.4'
    H H 0 0 'International Tables Vol C Tables 4.2.6.8 and 6.1.1.4'
    Cd Cd -0.8075 1.2024 'International Tables Vol C Tables 4.2.6.8 and 6.1.1.4'
    N N 0.0061 0.0033 'International Tables Vol C Tables 4.2.6.8 and 6.1.1.4'
    Ni Ni 0.3393 1.1124 'International Tables Vol C Tables 4.2.6.8 and 6.1.1.4'
    O O 0.0106 0.006 'International Tables Vol C Tables 4.2.6.8 and 6.1.1.4'
_computing_data_collection     'CAD-4 EXPRESS (Enraf--Nonius, 1994)'
_computing_cell_refinement     'CAD-4 EXPRESS (Enraf--Nonius, 1994)'
_computing_data_reduction     'XCAD4 (Harms & Wocadlo, 1995)'
_computing_structure_solution     'SHELXS97 (Sheldrick, 1997)'
_computing_structure_refinement     'SHELXL97 (Sheldrick, 1997)'
_computing_molecular_graphics     'ORTEP-3 for Windows (Farrugia, 1997)'
_computing_publication_material     'WinGX (Farrugia, 1999)'
loop_
    _atom_site_type_symbol
    _atom_site_label
    _atom_site_fract_x
    _atom_site_fract_y
    _atom_site_fract_z
    _atom_site_U_iso_or_equiv
    _atom_site_adp_type
    _atom_site_calc_flag
    _atom_site_refinement_flags
    _atom_site_occupancy
    _atom_site_disorder_assembly
    _atom_site_disorder_group
    Cd Cd 0 0 0 0.0489(4) Uani d S 1 . .
    Ni Ni 0.03480(12) 0.14386(8) -0.13762(11) 0.0301(4) Uani d . 1 . .
    O O5 -0.1184(7) 0.1304(4) -0.2605(6) 0.0409(19) Uani d . 1 . .
    O O2 -0.0909(6) 0.1061(4) -0.0260(6) 0.0368(18) Uani d . 1 . .
    O O1 0.0874(7) 0.0355(4) -0.1446(6) 0.0383(18) Uani d . 1 . .
    N N2 -0.0396(9) 0.2521(5) -0.1294(7) 0.038(2) Uani d . 1 . .
    H H2N -0.0967 0.2576 -0.1858 0.045 Uiso calc R 1 . .
    N N1 0.1589(9) 0.1727(6) -0.2591(8) 0.044(3) Uani d . 1 . .
    H H1N 0.1088 0.1762 -0.32 0.053 Uiso calc R 1 . .
    C C12 -0.2316(10) 0.2091(7) -0.0309(9) 0.041(3) Uani d . 1 . .
    C C11 -0.1159(10) 0.2610(6) -0.0316(10) 0.041(3) Uani d . 1 . .
    H H11A -0.1463 0.3118 -0.0272 0.05 Uiso calc R 1 . .
    H H11B -0.0598 0.2514 0.0304 0.05 Uiso calc R 1 . .
    C C1 0.1117(10) 0.0039(7) -0.2371(10) 0.041(3) Uani d . 1 . .
    C C17 -0.2108(10) 0.1325(6) -0.0246(8) 0.035(3) Uani d . 1 . .
    N N3 -0.3098(9) 0.0735(5) -0.2942(8) 0.044(3) Uani d . 1 . .
    C C16 -0.3197(10) 0.0877(7) -0.0137(10) 0.044(3) Uani d . 1 . .
    H H16 -0.3081 0.037 -0.0039 0.053 Uiso calc R 1 . .
    C C8 0.2249(11) 0.2441(8) -0.2442(11) 0.055(4) Uani d . 1 . .
    H H8A 0.2818 0.2522 -0.3028 0.065 Uiso calc R 1 . .
    H H8B 0.2786 0.2422 -0.1793 0.065 Uiso calc R 1 . .
    C C6 0.1915(11) 0.0396(8) -0.3095(10) 0.053(3) Uani d . 1 . .
    C C20 -0.1877(10) 0.0758(7) -0.2586(9) 0.043(3) Uani d . 1 . .
    H H20 -0.1519 0.0326 -0.2298 0.051 Uiso calc R 1 . .
    C C10 0.0577(11) 0.3126(6) -0.1368(10) 0.047(3) Uani d . 1 . .
    H H10A 0.1193 0.3093 -0.0768 0.056 Uiso calc R 1 . .
    H H10B 0.0136 0.36 -0.1326 0.056 Uiso calc R 1 . .
    C C5 0.2079(15) 0.0093(10) -0.4079(12) 0.077(5) Uani d . 1 . .
    H H5 0.2562 0.0355 -0.4563 0.092 Uiso calc R 1 . .
    C C2 0.0636(12) -0.0651(8) -0.2658(11) 0.059(4) Uani d . 1 . .
    H H2 0.0165 -0.092 -0.2172 0.071 Uiso calc R 1 . .
    C C9 0.1305(11) 0.3096(7) -0.2378(11) 0.051(4) Uani d . 1 . .
    H H9A 0.1791 0.3553 -0.2448 0.061 Uiso calc R 1 . .
    H H9B 0.0681 0.3068 -0.2974 0.061 Uiso calc R 1 . .
    C C15 -0.4443(11) 0.1161(8) -0.0171(10) 0.054(3) Uani d . 1 . .
    H H15 -0.5152 0.0844 -0.0121 0.064 Uiso calc R 1 . .
    C C21 -0.3905(14) 0.0079(8) -0.2850(14) 0.085(6) Uani d . 1 . .
    H H21A -0.4761 0.018 -0.3146 0.128 Uiso calc R 1 . .
    H H21B -0.3963 -0.0052 -0.2114 0.128 Uiso calc R 1 . .
    H H21C -0.3526 -0.0324 -0.3228 0.128 Uiso calc R 1 . .
    C C22 -0.3729(13) 0.1390(8) -0.3350(13) 0.072(5) Uani d . 1 . .
    H H22A -0.4613 0.1276 -0.3561 0.108 Uiso calc R 1 . .
    H H22B -0.3278 0.1568 -0.3953 0.108 Uiso calc R 1 . .
    H H22C -0.372 0.1765 -0.2808 0.108 Uiso calc R 1 . .
    C C13 -0.3563(11) 0.2387(8) -0.0343(9) 0.049(3) Uani d . 1 . .
    H H13 -0.369 0.2896 -0.0408 0.058 Uiso calc R 1 . .
    O O4 0.1691(7) 0.1684(4) -0.0189(6) 0.0365(18) Uani d . 1 . .
    O O3 0.1560(7) 0.0659(4) 0.0804(6) 0.0378(18) Uani d . 1 . .
    C C18 0.1911(9) 0.1297(7) 0.0620(9) 0.035(3) Uani d . 1 . .
    C C14 -0.4637(12) 0.1902(9) -0.0278(10) 0.061(4) Uani d . 1 . .
    H H14 -0.5479 0.2091 -0.0308 0.074 Uiso calc R 1 . .
    C C3 0.0837(15) -0.0952(10) -0.3644(15) 0.083(6) Uani d . 1 . .
    H H3 0.0483 -0.1412 -0.3821 0.1 Uiso calc R 1 . .
    C C4 0.157(2) -0.0572(12) -0.4381(14) 0.093(6) Uani d . 1 . .
    H H4 0.1702 -0.0767 -0.5052 0.112 Uiso calc R 1 . .
    C C7 0.2531(12) 0.1124(8) -0.2753(11) 0.060(4) Uani d . 1 . .
    H H7A 0.3033 0.1046 -0.2095 0.071 Uiso calc R 1 . .
    H H7B 0.3129 0.1279 -0.3288 0.071 Uiso calc R 1 . .
    C C19 0.2689(12) 0.1683(7) 0.1523(10) 0.053(3) Uani d . 1 . .
    H H19A 0.2146 0.1748 0.212 0.079 Uiso calc R 1 . .
    H H19B 0.298 0.2158 0.1283 0.079 Uiso calc R 1 . .
    H H19C 0.3428 0.1384 0.173 0.079 Uiso calc R 1 . .
loop_
    _atom_site_aniso_label
    _atom_site_aniso_U_11
    _atom_site_aniso_U_22
    _atom_site_aniso_U_33
    _atom_site_aniso_U_12
    _atom_site_aniso_U_13
    _atom_site_aniso_U_23
    Cd 0.0419(7) 0.0521(8) 0.0523(10) -0.0009(6) -0.0042(6) 0.0037(7)
    Ni 0.0200(6) 0.0433(8) 0.0269(8) -0.0003(6) -0.0022(5) 0.0011(6)
    O5 0.034(4) 0.050(5) 0.037(5) -0.005(4) -0.010(3) -0.002(4)
    O2 0.022(4) 0.047(5) 0.042(5) 0.001(3) 0.002(3) 0.001(4)
    O1 0.033(4) 0.044(5) 0.038(5) 0.000(3) 0.002(3) -0.005(4)
    N2 0.039(5) 0.046(6) 0.029(6) -0.002(4) -0.003(4) 0.002(4)
    N1 0.036(5) 0.060(7) 0.037(7) -0.004(5) 0.003(4) 0.010(5)
    C12 0.030(6) 0.057(8) 0.036(8) 0.010(6) 0.003(5) -0.002(6)
    C11 0.036(6) 0.043(7) 0.044(8) 0.013(5) -0.007(5) 0.001(6)
    C1 0.025(5) 0.052(7) 0.044(8) 0.014(6) 0.001(5) -0.009(6)
    C17 0.035(6) 0.050(7) 0.020(6) 0.001(5) -0.003(4) -0.006(5)
    N3 0.037(5) 0.053(6) 0.043(7) -0.011(5) -0.015(4) 0.011(5)
    C16 0.028(6) 0.057(8) 0.048(8) -0.013(5) 0.005(5) -0.008(6)
    C8 0.030(7) 0.085(10) 0.048(9) -0.004(7) 0.002(6) 0.012(7)
    C6 0.037(7) 0.077(10) 0.043(9) 0.016(7) -0.003(6) -0.011(7)
    C20 0.033(6) 0.052(8) 0.040(8) 0.014(6) -0.023(5) -0.007(6)
    C10 0.052(8) 0.041(7) 0.046(9) -0.007(6) -0.003(6) 0.004(6)
    C5 0.080(11) 0.111(15) 0.042(10) 0.042(10) 0.025(8) -0.008(9)
    C2 0.046(7) 0.070(10) 0.061(10) 0.016(7) 0.014(6) -0.013(8)
    C9 0.041(7) 0.049(8) 0.061(9) -0.023(6) -0.017(6) 0.029(7)
    C15 0.030(6) 0.082(10) 0.050(9) -0.011(7) 0.003(6) -0.001(7)
    C21 0.074(10) 0.069(10) 0.110(15) -0.031(8) -0.045(10) 0.018(9)
    C22 0.046(8) 0.065(10) 0.103(13) -0.009(7) -0.028(8) 0.036(9)
    C13 0.039(7) 0.070(9) 0.037(8) 0.019(6) -0.001(5) 0.005(6)
    O4 0.033(4) 0.049(5) 0.028(5) -0.005(3) -0.010(3) 0.007(4)
    O3 0.039(4) 0.041(5) 0.033(5) -0.001(4) -0.007(3) 0.006(3)
    C18 0.020(5) 0.054(8) 0.031(8) 0.009(5) -0.006(4) -0.010(6)
    C14 0.028(7) 0.113(14) 0.043(9) 0.017(8) -0.003(5) 0.000(8)
    C3 0.055(10) 0.109(14) 0.084(14) 0.037(9) -0.017(9) -0.055(11)
    C4 0.111(15) 0.121(17) 0.048(12) 0.057(13) -0.005(10) -0.040(11)
    C7 0.030(7) 0.092(11) 0.058(10) 0.012(7) 0.016(6) 0.013(8)
    C19 0.053(8) 0.058(8) 0.044(9) -0.004(6) -0.018(6) 0.004(6)
_geom_special_details
;
 All esds (except the esd in the dihedral angle between two l.s. planes)
 are estimated using the full covariance matrix.  The cell esds are taken
 into account individually in the estimation of esds in distances, angles
 and torsion angles; correlations between esds in cell parameters are only
 used when they are defined by crystal symmetry.  An approximate (isotropic)
 treatment of cell esds is used for estimating esds involving l.s. planes.
;
loop_
    _geom_bond_atom_site_label_1
    _geom_bond_atom_site_label_2
    _geom_bond_site_symmetry_2
    _geom_bond_distance
    _geom_bond_publ_flag
    Cd Ni . 3.1482(15) no
    Cd O1 . 2.157(7) yes
    Cd O2 . 2.151(7) yes
    Cd O3 . 2.212(7) yes
    Ni N1 . 2.094(9) yes
    Ni N2 . 2.101(9) yes
    Ni O1 . 2.031(8) yes
    Ni O2 . 2.060(7) yes
    Ni O4 . 2.045(7) yes
    Ni O5 . 2.180(7) yes
    Cd O2 3 2.151(7) ?
    Cd O1 3 2.157(7) ?
    Cd O3 3 2.212(7) ?
    Cd Ni 3 3.1482(15) ?
    O5 C20 . 1.217(13) ?
    O2 C17 . 1.323(12) ?
    O1 C1 . 1.328(13) ?
    N2 C10 . 1.486(14) ?
    N2 C11 . 1.493(14) ?
    N2 H2N . 0.91 ?
    N1 C8 . 1.465(15) ?
    N1 C7 . 1.474(15) ?
    N1 H1N . 0.91 ?
    C12 C13 . 1.389(15) ?
    C12 C17 . 1.400(16) ?
    C12 C11 . 1.514(16) ?
    C11 H11A . 0.97 ?
    C11 H11B . 0.97 ?
    C1 C2 . 1.384(17) ?
    C1 C6 . 1.405(17) ?
    C17 C16 . 1.392(14) ?
    N3 C20 . 1.319(13) ?
    N3 C22 . 1.435(15) ?
    N3 C21 . 1.452(15) ?
    C16 C15 . 1.379(16) ?
    C16 H16 . 0.93 ?
    C8 C9 . 1.534(17) ?
    C8 H8A . 0.97 ?
    C8 H8B . 0.97 ?
    C6 C5 . 1.370(19) ?
    C6 C7 . 1.514(19) ?
    C20 H20 . 0.93 ?
    C10 C9 . 1.500(17) ?
    C10 H10A . 0.97 ?
    C10 H10B . 0.97 ?
    C5 C4 . 1.36(2) ?
    C5 H5 . 0.93 ?
    C2 C3 . 1.38(2) ?
    C2 H2 . 0.93 ?
    C9 H9A . 0.97 ?
    C9 H9B . 0.97 ?
    C15 C14 . 1.358(19) ?
    C15 H15 . 0.93 ?
    C21 H21A . 0.96 ?
    C21 H21B . 0.96 ?
    C21 H21C . 0.96 ?
    C22 H22A . 0.96 ?
    C22 H22B . 0.96 ?
    C22 H22C . 0.96 ?
    C13 C14 . 1.415(18) ?
    C13 H13 . 0.93 ?
    O4 C18 . 1.248(13) ?
    O3 C18 . 1.231(13) ?
    C18 C19 . 1.532(15) ?
    C14 H14 . 0.93 ?
    C3 C4 . 1.40(3) ?
    C3 H3 . 0.93 ?
    C4 H4 . 0.93 ?
    C7 H7A . 0.97 ?
    C7 H7B . 0.97 ?
    C19 H19A . 0.96 ?
    C19 H19B . 0.96 ?
    C19 H19C . 0.96 ?
loop_
    _geom_angle_atom_site_label_1
    _geom_angle_atom_site_label_2
    _geom_angle_atom_site_label_3
    _geom_angle_site_symmetry_1
    _geom_angle_site_symmetry_3
    _geom_angle
    _geom_angle_publ_flag
    O1 Cd O2 . . 78.4(3) no
    O1 Cd O2 . 3 101.6(3) no
    O1 Cd O3 . . 84.8(3) no
    O2 Cd O3 . . 83.9(3) no
    O1 Ni O2 . . 83.5(3) no
    O1 Ni O4 . . 93.8(3) no
    O1 Ni N1 . . 92.1(3) no
    O1 Ni O5 . . 92.8(3) no
    O2 Ni N2 . . 92.0(3) no
    O2 Ni O5 . . 89.6(3) no
    O4 Ni O2 . . 89.8(3) no
    O4 Ni N1 . . 93.8(3) no
    O4 Ni N2 . . 90.0(3) no
    N1 Ni N2 . . 92.2(4) no
    N1 Ni O5 . . 87.3(3) no
    N2 Ni O5 . . 83.3(3) no
    Ni O1 Cd . . 97.4(3) no
    Ni O2 Cd . . 96.8(3) no
    O2 Cd O2 . 3 180.0(4) ?
    O1 Cd O2 3 . 101.6(3) ?
    O2 Cd O1 3 3 78.4(3) ?
    O1 Cd O1 3 . 180.0(5) ?
    O2 Cd O3 . 3 96.1(3) ?
    O2 Cd O3 3 3 83.9(3) ?
    O1 Cd O3 3 3 84.8(3) ?
    O1 Cd O3 . 3 95.2(3) ?
    O2 Cd O3 3 . 96.1(3) ?
    O1 Cd O3 3 . 95.2(3) ?
    O3 Cd O3 3 . 180.0(6) ?
    O2 Cd Ni . . 40.53(19) ?
    O2 Cd Ni 3 . 139.47(19) ?
    O1 Cd Ni 3 . 140.2(2) ?
    O1 Cd Ni . . 39.8(2) ?
    O3 Cd Ni 3 . 106.67(19) ?
    O3 Cd Ni . . 73.33(19) ?
    O2 Cd Ni . 3 139.47(19) ?
    O2 Cd Ni 3 3 40.53(19) ?
    O1 Cd Ni 3 3 39.8(2) ?
    O1 Cd Ni . 3 140.2(2) ?
    O3 Cd Ni 3 3 73.33(19) ?
    O3 Cd Ni . 3 106.67(19) ?
    Ni Cd Ni . 3 180 ?
    O2 Ni N1 . . 174.5(4) ?
    O1 Ni N2 . . 174.1(3) ?
    O4 Ni O5 . . 173.3(3) ?
    O1 Ni Cd . . 42.8(2) ?
    O4 Ni Cd . . 82.2(2) ?
    O2 Ni Cd . . 42.7(2) ?
    N1 Ni Cd . . 133.7(3) ?
    N2 Ni Cd . . 133.6(3) ?
    O5 Ni Cd . . 101.8(2) ?
    C20 O5 Ni . . 118.9(7) ?
    C17 O2 Ni . . 119.9(7) ?
    C17 O2 Cd . . 136.0(7) ?
    C1 O1 Ni . . 120.7(7) ?
    C1 O1 Cd . . 135.3(7) ?
    C10 N2 C11 . . 110.4(9) ?
    C10 N2 Ni . . 115.6(7) ?
    C11 N2 Ni . . 110.1(7) ?
    C10 N2 H2N . . 106.7 ?
    C11 N2 H2N . . 106.7 ?
    Ni N2 H2N . . 106.7 ?
    C8 N1 C7 . . 111.3(9) ?
    C8 N1 Ni . . 114.6(7) ?
    C7 N1 Ni . . 109.8(7) ?
    C8 N1 H1N . . 106.9 ?
    C7 N1 H1N . . 106.9 ?
    Ni N1 H1N . . 106.9 ?
    C13 C12 C17 . . 121.3(11) ?
    C13 C12 C11 . . 119.2(11) ?
    C17 C12 C11 . . 119.5(9) ?
    N2 C11 C12 . . 112.1(9) ?
    N2 C11 H11A . . 109.2 ?
    C12 C11 H11A . . 109.2 ?
    N2 C11 H11B . . 109.2 ?
    C12 C11 H11B . . 109.2 ?
    H11A C11 H11B . . 107.9 ?
    O1 C1 C2 . . 122.5(11) ?
    O1 C1 C6 . . 120.4(11) ?
    C2 C1 C6 . . 117.1(12) ?
    O2 C17 C16 . . 123.1(10) ?
    O2 C17 C12 . . 119.7(10) ?
    C16 C17 C12 . . 117.2(10) ?
    C20 N3 C22 . . 120.5(10) ?
    C20 N3 C21 . . 122.6(11) ?
    C22 N3 C21 . . 116.6(10) ?
    C15 C16 C17 . . 122.1(12) ?
    C15 C16 H16 . . 118.9 ?
    C17 C16 H16 . . 118.9 ?
    N1 C8 C9 . . 113.2(9) ?
    N1 C8 H8A . . 108.9 ?
    C9 C8 H8A . . 108.9 ?
    N1 C8 H8B . . 108.9 ?
    C9 C8 H8B . . 108.9 ?
    H8A C8 H8B . . 107.8 ?
    C5 C6 C1 . . 119.9(14) ?
    C5 C6 C7 . . 122.7(14) ?
    C1 C6 C7 . . 117.4(11) ?
    O5 C20 N3 . . 124.8(11) ?
    O5 C20 H20 . . 117.6 ?
    N3 C20 H20 . . 117.6 ?
    N2 C10 C9 . . 112.6(9) ?
    N2 C10 H10A . . 109.1 ?
    C9 C10 H10A . . 109.1 ?
    N2 C10 H10B . . 109.1 ?
    C9 C10 H10B . . 109.1 ?
    H10A C10 H10B . . 107.8 ?
    C4 C5 C6 . . 123.2(17) ?
    C4 C5 H5 . . 118.4 ?
    C6 C5 H5 . . 118.4 ?
    C3 C2 C1 . . 121.7(15) ?
    C3 C2 H2 . . 119.2 ?
    C1 C2 H2 . . 119.2 ?
    C10 C9 C8 . . 114.1(10) ?
    C10 C9 H9A . . 108.7 ?
    C8 C9 H9A . . 108.7 ?
    C10 C9 H9B . . 108.7 ?
    C8 C9 H9B . . 108.7 ?
    H9A C9 H9B . . 107.6 ?
    C14 C15 C16 . . 120.1(12) ?
    C14 C15 H15 . . 120 ?
    C16 C15 H15 . . 120 ?
    N3 C21 H21A . . 109.5 ?
    N3 C21 H21B . . 109.5 ?
    H21A C21 H21B . . 109.5 ?
    N3 C21 H21C . . 109.5 ?
    H21A C21 H21C . . 109.5 ?
    H21B C21 H21C . . 109.5 ?
    N3 C22 H22A . . 109.5 ?
    N3 C22 H22B . . 109.5 ?
    H22A C22 H22B . . 109.5 ?
    N3 C22 H22C . . 109.5 ?
    H22A C22 H22C . . 109.5 ?
    H22B C22 H22C . . 109.5 ?
    C12 C13 C14 . . 118.8(13) ?
    C12 C13 H13 . . 120.6 ?
    C14 C13 H13 . . 120.6 ?
    C18 O4 Ni . . 125.0(7) ?
    C18 O3 Cd . . 129.0(7) ?
    O3 C18 O4 . . 129.0(10) ?
    O3 C18 C19 . . 115.7(10) ?
    O4 C18 C19 . . 115.2(10) ?
    C15 C14 C13 . . 120.2(11) ?
    C15 C14 H14 . . 119.9 ?
    C13 C14 H14 . . 119.9 ?
    C2 C3 C4 . . 120.6(17) ?
    C2 C3 H3 . . 119.7 ?
    C4 C3 H3 . . 119.7 ?
    C5 C4 C3 . . 117.3(15) ?
    C5 C4 H4 . . 121.3 ?
    C3 C4 H4 . . 121.3 ?
    N1 C7 C6 . . 114.1(10) ?
    N1 C7 H7A . . 108.7 ?
    C6 C7 H7A . . 108.7 ?
    N1 C7 H7B . . 108.7 ?
    C6 C7 H7B . . 108.7 ?
    H7A C7 H7B . . 107.6 ?
    C18 C19 H19A . . 109.5 ?
    C18 C19 H19B . . 109.5 ?
    H19A C19 H19B . . 109.5 ?
    C18 C19 H19C . . 109.5 ?
    H19A C19 H19C . . 109.5 ?
    H19B C19 H19C . . 109.5 ?
loop_
    _geom_torsion_atom_site_label_1
    _geom_torsion_atom_site_label_2
    _geom_torsion_atom_site_label_3
    _geom_torsion_atom_site_label_4
    _geom_torsion_site_symmetry_1
    _geom_torsion_site_symmetry_2
    _geom_torsion_site_symmetry_3
    _geom_torsion_site_symmetry_4
    _geom_torsion
    _geom_torsion_publ_flag
    O2 Cd Ni O1 . . . . -157.4(4) ?
    O2 Cd Ni O1 3 . . . 22.6(4) ?
    O1 Cd Ni O1 3 . . . 180 ?
    O3 Cd Ni O1 3 . . . -77.8(4) ?
    O3 Cd Ni O1 . . . . 102.2(4) ?
    O2 Cd Ni O4 . . . . 98.3(4) ?
    O2 Cd Ni O4 3 . . . -81.7(4) ?
    O1 Cd Ni O4 3 . . . 75.7(4) ?
    O1 Cd Ni O4 . . . . -104.3(4) ?
    O3 Cd Ni O4 3 . . . 177.9(3) ?
    O3 Cd Ni O4 . . . . -2.1(3) ?
    O2 Cd Ni O2 3 . . . 180 ?
    O1 Cd Ni O2 3 . . . -22.6(4) ?
    O1 Cd Ni O2 . . . . 157.4(4) ?
    O3 Cd Ni O2 3 . . . 79.6(4) ?
    O3 Cd Ni O2 . . . . -100.4(4) ?
    O2 Cd Ni N1 . . . . -173.9(5) ?
    O2 Cd Ni N1 3 . . . 6.1(5) ?
    O1 Cd Ni N1 3 . . . 163.5(5) ?
    O1 Cd Ni N1 . . . . -16.5(5) ?
    O3 Cd Ni N1 3 . . . -94.3(4) ?
    O3 Cd Ni N1 . . . . 85.7(4) ?
    O2 Cd Ni N2 . . . . 15.8(4) ?
    O2 Cd Ni N2 3 . . . -164.2(4) ?
    O1 Cd Ni N2 3 . . . -6.8(5) ?
    O1 Cd Ni N2 . . . . 173.2(5) ?
    O3 Cd Ni N2 3 . . . 95.4(4) ?
    O3 Cd Ni N2 . . . . -84.6(4) ?
    O2 Cd Ni O5 . . . . -76.2(4) ?
    O2 Cd Ni O5 3 . . . 103.8(4) ?
    O1 Cd Ni O5 3 . . . -98.8(4) ?
    O1 Cd Ni O5 . . . . 81.2(4) ?
    O3 Cd Ni O5 3 . . . 3.4(3) ?
    O3 Cd Ni O5 . . . . -176.6(3) ?
    O1 Ni O5 C20 . . . . 42.4(9) ?
    O2 Ni O5 C20 . . . . -41.0(8) ?
    N1 Ni O5 C20 . . . . 134.4(9) ?
    N2 Ni O5 C20 . . . . -133.1(9) ?
    Cd Ni O5 C20 . . . . 0.2(9) ?
    O1 Ni O2 C17 . . . . -139.4(8) ?
    O4 Ni O2 C17 . . . . 126.8(7) ?
    N2 Ni O2 C17 . . . . 36.8(8) ?
    O5 Ni O2 C17 . . . . -46.5(7) ?
    Cd Ni O2 C17 . . . . -154.6(9) ?
    O1 Ni O2 Cd . . . . 15.2(3) ?
    O4 Ni O2 Cd . . . . -78.6(3) ?
    N2 Ni O2 Cd . . . . -168.6(3) ?
    O5 Ni O2 Cd . . . . 108.1(3) ?
    O1 Cd O2 C17 3 . . . -46.8(10) ?
    O1 Cd O2 C17 . . . . 133.2(10) ?
    O3 Cd O2 C17 3 . . . 39.1(10) ?
    O3 Cd O2 C17 . . . . -140.9(10) ?
    Ni Cd O2 C17 . . . . 147.7(11) ?
    Ni Cd O2 C17 3 . . . -32.3(11) ?
    O1 Cd O2 Ni 3 . . . 165.5(3) ?
    O1 Cd O2 Ni . . . . -14.5(3) ?
    O3 Cd O2 Ni 3 . . . -108.7(3) ?
    O3 Cd O2 Ni . . . . 71.3(3) ?
    Ni Cd O2 Ni 3 . . . 180 ?
    O4 Ni O1 C1 . . . . -130.3(8) ?
    O2 Ni O1 C1 . . . . 140.3(8) ?
    N1 Ni O1 C1 . . . . -36.3(8) ?
    O5 Ni O1 C1 . . . . 51.1(8) ?
    Cd Ni O1 C1 . . . . 155.5(9) ?
    O4 Ni O1 Cd . . . . 74.2(3) ?
    O2 Ni O1 Cd . . . . -15.2(3) ?
    N1 Ni O1 Cd . . . . 168.1(3) ?
    O5 Ni O1 Cd . . . . -104.4(3) ?
    O2 Cd O1 C1 . . . . -134.8(9) ?
    O2 Cd O1 C1 3 . . . 45.2(9) ?
    O3 Cd O1 C1 3 . . . -39.7(9) ?
    O3 Cd O1 C1 . . . . 140.3(9) ?
    Ni Cd O1 C1 . . . . -149.6(10) ?
    Ni Cd O1 C1 3 . . . 30.4(10) ?
    O2 Cd O1 Ni . . . . 14.8(3) ?
    O2 Cd O1 Ni 3 . . . -165.2(3) ?
    O3 Cd O1 Ni 3 . . . 109.9(3) ?
    O3 Cd O1 Ni . . . . -70.1(3) ?
    Ni Cd O1 Ni 3 . . . 180 ?
    O4 Ni N2 C10 . . . . 52.3(8) ?
    O2 Ni N2 C10 . . . . 142.1(8) ?
    N1 Ni N2 C10 . . . . -41.5(8) ?
    O5 Ni N2 C10 . . . . -128.5(8) ?
    Cd Ni N2 C10 . . . . 131.5(7) ?
    O4 Ni N2 C11 . . . . -73.7(7) ?
    O2 Ni N2 C11 . . . . 16.2(7) ?
    N1 Ni N2 C11 . . . . -167.5(7) ?
    O5 Ni N2 C11 . . . . 105.5(7) ?
    Cd Ni N2 C11 . . . . 5.5(8) ?
    O1 Ni N1 C8 . . . . -141.8(7) ?
    O4 Ni N1 C8 . . . . -47.9(8) ?
    N2 Ni N1 C8 . . . . 42.3(8) ?
    O5 Ni N1 C8 . . . . 125.5(8) ?
    Cd Ni N1 C8 . . . . -130.7(7) ?
    O1 Ni N1 C7 . . . . -15.7(8) ?
    O4 Ni N1 C7 . . . . 78.2(8) ?
    N2 Ni N1 C7 . . . . 168.4(8) ?
    O5 Ni N1 C7 . . . . -108.4(8) ?
    Cd Ni N1 C7 . . . . -4.6(10) ?
    C10 N2 C11 C12 . . . . 169.7(9) ?
    Ni N2 C11 C12 . . . . -61.4(10) ?
    C13 C12 C11 N2 . . . . -115.3(11) ?
    C17 C12 C11 N2 . . . . 66.0(13) ?
    Ni O1 C1 C2 . . . . -134.8(10) ?
    Cd O1 C1 C2 . . . . 9.5(16) ?
    Ni O1 C1 C6 . . . . 46.8(12) ?
    Cd O1 C1 C6 . . . . -168.9(8) ?
    Ni O2 C17 C16 . . . . 135.0(9) ?
    Cd O2 C17 C16 . . . . -7.2(16) ?
    Ni O2 C17 C12 . . . . -47.0(12) ?
    Cd O2 C17 C12 . . . . 170.7(8) ?
    C13 C12 C17 O2 . . . . 177.2(10) ?
    C11 C12 C17 O2 . . . . -4.2(16) ?
    C13 C12 C17 C16 . . . . -4.8(16) ?
    C11 C12 C17 C16 . . . . 173.9(10) ?
    O2 C17 C16 C15 . . . . -177.1(11) ?
    C12 C17 C16 C15 . . . . 4.9(17) ?
    C7 N1 C8 C9 . . . . 174.4(10) ?
    Ni N1 C8 C9 . . . . -60.2(11) ?
    O1 C1 C6 C5 . . . . -175.0(11) ?
    C2 C1 C6 C5 . . . . 6.5(17) ?
    O1 C1 C6 C7 . . . . 3.1(16) ?
    C2 C1 C6 C7 . . . . -175.3(11) ?
    Ni O5 C20 N3 . . . . 150.1(10) ?
    C22 N3 C20 O5 . . . . -3(2) ?
    C21 N3 C20 O5 . . . . -176.7(13) ?
    C11 N2 C10 C9 . . . . -175.7(9) ?
    Ni N2 C10 C9 . . . . 58.4(11) ?
    C1 C6 C5 C4 . . . . -4(2) ?
    C7 C6 C5 C4 . . . . 177.6(14) ?
    O1 C1 C2 C3 . . . . 176.3(11) ?
    C6 C1 C2 C3 . . . . -5.3(18) ?
    N2 C10 C9 C8 . . . . -69.7(13) ?
    N1 C8 C9 C10 . . . . 71.7(13) ?
    C17 C16 C15 C14 . . . . -2.2(19) ?
    C17 C12 C13 C14 . . . . 2.1(17) ?
    C11 C12 C13 C14 . . . . -176.6(11) ?
    O1 Ni O4 C18 . . . . -44.8(8) ?
    O2 Ni O4 C18 . . . . 38.6(8) ?
    N1 Ni O4 C18 . . . . -137.2(9) ?
    N2 Ni O4 C18 . . . . 130.6(9) ?
    Cd Ni O4 C18 . . . . -3.5(8) ?
    O2 Cd O3 C18 . . . . -30.5(9) ?
    O2 Cd O3 C18 3 . . . 149.5(9) ?
    O1 Cd O3 C18 3 . . . -131.6(9) ?
    O1 Cd O3 C18 . . . . 48.4(9) ?
    Ni Cd O3 C18 . . . . 9.5(8) ?
    Ni Cd O3 C18 3 . . . -170.5(8) ?
    Cd O3 C18 O4 . . . . -17.1(17) ?
    Cd O3 C18 C19 . . . . 160.6(7) ?
    Ni O4 C18 O3 . . . . 12.9(16) ?
    Ni O4 C18 C19 . . . . -164.9(7) ?
    C16 C15 C14 C13 . . . . -1(2) ?
    C12 C13 C14 C15 . . . . 0.8(18) ?
    C1 C2 C3 C4 . . . . 2(2) ?
    C6 C5 C4 C3 . . . . 1(2) ?
    C2 C3 C4 C5 . . . . 1(2) ?
    C8 N1 C7 C6 . . . . -170.3(11) ?
    Ni N1 C7 C6 . . . . 61.8(12) ?
    C5 C6 C7 N1 . . . . 113.1(14) ?
    C1 C6 C7 N1 . . . . -64.9(15) ?
loop_
    _geom_hbond_atom_site_label_D
    _geom_hbond_atom_site_label_H
    _geom_hbond_atom_site_label_A
    _geom_hbond_site_symmetry_A
    _geom_hbond_distance_DH
    _geom_hbond_distance_HA
    _geom_hbond_distance_DA
    _geom_hbond_angle_DHA
    _geom_hbond_publ_flag
    C2 H2 O3 3_555 0.93 2.56 3.308(16) 138 yes
    C20 H20 O3 3_555 0.93 2.59 3.409(14) 147 yes
data_global
_journal_date_recd_electronic     2007-12-04
_journal_date_accepted     2007-12-19
_journal_name_full     'Acta Crystallographica, Section E'
_journal_year     2008
_journal_volume     64
_journal_issue      2
_journal_page_first     m291
_journal_page_last     m292
_journal_paper_category     QM
_journal_coeditor_code     LH2581
_publ_contact_author
;
Dr. Leyla Tatar Y\?ild\?ir\?im
Hacettepe University
Department of Physics Engineering
06800 Beytepe
Ankara
Turkey
;
_publ_contact_author_email     tatar@hacettepe.edu.tr
_publ_contact_author_fax     '90(312)2992037'
_publ_contact_author_phone     '90(312)2977172'
_publ_section_title
;\
Di-\m~2~-acetato-1:2\k^2^<i>O</i>:<i>O</i>';2:3\k^2^<i>O</i>:<i>O</i>'-\
bis(<i>N</i>,<i>N</i>'-dimethylformamide)-1\k<i>O</i>,3\k<i>O</i>-bis{\m~2~-\
2,2'-[propane-1,3-diylbis(iminomethylene)]diphenolato-1\k^4^<i>O</i>,\
<i>N</i>,<i>N</i>',<i>O</i>':2\k^2^<i>O</i>,<i>O</i>';2\k^2^<i>O</i>,\
<i>O</i>':3\k^4^<i>O</i>,<i>N</i>,<i>N</i>',<i>O</i>'-1,3-dinickel(II)-2-\
cadmium(II)
;
loop_
    _publ_author_name
    _publ_author_address
    'Tatar Y\?ild\?ir\?im, Leyla'
;
Department of Physics Engineering
Hacettepe University
06800 Beytepe
Ankara
Turkey
;
    ' Atakol, Orhan'
;
Department of Chemistry
Ankara University,
Ankara
Turkey
;
