# Supplementary material for: Di-μ2-acetato-1:2κ2 O:O′;2:3κ2 O:O′-bis­(N,N′-dimethyl­formamide)-1κO,3κO-bis­{μ2-2,2′-[propane-1,3-diylbis(imino­methyl­ene)]diphenolato-1κ4 O,N,N′,O′:2κ2 O,O′;2κ2 O,O′:3κ4 O,N,N′,O′-1,3-dinickel(II)-2-cadmium(II)
Source: Acta Crystallogr Sect E Struct Rep Online. 2008 Jan 4;64(Pt 2):m291–2. doi: 10.1107/S1600536807067724 (PMC2960377; doi:10.1107/S1600536807067724)
Supplement: Supplementary file 2 [file e-64-0m291-Isup2.hkl]

#
# h,k,l, Fc-squared, Fo-squared, sigma(Fo-squared) and status flag
#
data_I
_shelx_title ' cd3son1 in P 21/n'
_shelx_refln_list_code          4
_shelx_F_calc_maximum      225.02
_exptl_crystal_F_000      1100.00
_reflns_d_resolution_high  0.8394
 
loop_
 _symmetry_equiv_pos_as_xyz
 'x, y, z'
 '-x+1/2, y+1/2, -z+1/2'
 '-x, -y, -z'
 'x-1/2, -y-1/2, z-1/2'
 
_cell_length_a    10.2850
_cell_length_b    18.0399
_cell_length_c    12.5896
_cell_angle_alpha  90.000
_cell_angle_beta   92.122
_cell_angle_gamma  90.000
 
_shelx_F_squared_multiplier     1.000
 
loop_
 _refln_index_h
 _refln_index_k
 _refln_index_l
 _refln_F_squared_calc
 _refln_F_squared_meas
 _refln_F_squared_sigma
 _refln_observed_status
   2   0   0     4701.57     3446.95    124.98 o
   4   0   0     1179.51      857.67     61.61 o
   6   0   0     3970.14     3764.23    139.50 o
   8   0   0       58.50     -219.15    219.15 o
  10   0   0       10.33        0.00    198.02 o
  12   0   0      154.11     -273.27    315.52 o
   2   1   0     8876.94    12550.37    304.96 o
   3   1   0     1291.31      679.88     54.13 o
   4   1   0        7.30      -44.45     48.85 o
   5   1   0     4000.78     3773.03    125.42 o
   6   1   0     2503.02     2918.88    127.18 o
   7   1   0      821.01      850.19     96.37 o
   8   1   0     5773.12     6067.48    208.59 o
   9   1   0      438.00      603.76    110.89 o
  10   1   0      136.17      108.69    258.31 o
  11   1   0      333.48      339.72    116.17 o
  12   1   0       49.70     -322.56    322.56 o
   1   2   0      572.54      651.28     38.72 o
   2   2   0     2397.80     1512.47     58.09 o
   3   2   0     3691.19     5171.97    150.06 o
   4   2   0      282.76       13.20    129.38 o
   5   2   0     1513.81     1528.75     95.05 o
   6   2   0     1710.29     1552.07    103.85 o
   7   2   0     4057.88     4861.73    177.34 o
   8   2   0      194.93      245.55     94.17 o
   9   2   0     2387.73     2177.39    173.82 o
  10   2   0     2722.35     2565.08    178.22 o
  11   2   0       55.32     -208.59    231.91 o
  12   2   0      845.59      916.63    150.06 o
   1   3   0     3584.85     2085.42     59.85 o
   2   3   0      146.69      157.10     44.45 o
   3   3   0     1197.30      788.58     58.09 o
   4   3   0        5.53     -133.78    133.78 o
   5   3   0       82.44     -116.61    140.38 o
   6   3   0     2180.93     2529.44    124.10 o
   7   3   0      912.66      938.20    101.65 o
   8   3   0     1075.45     1080.33    123.22 o
   9   3   0     1803.06     2029.97    154.90 o
  10   3   0       53.59        0.00    238.51 o
  11   3   0      810.95      866.47    135.54 o
  12   3   0      160.34        0.00    319.92 o
   0   4   0     1640.23     3424.51    106.93 o
   1   4   0     2757.36     2930.33     80.97 o
   2   4   0      548.55      119.25     46.21 o
   3   4   0       23.65        1.76     47.09 o
   4   4   0      453.57        0.00    129.38 o
   5   4   0       51.80       17.60    128.94 o
   6   4   0      438.00      485.38     77.89 o
   7   4   0     2170.11     2721.30    142.14 o
   8   4   0     2894.76     3267.41    172.50 o
   9   4   0       32.60      145.22    100.33 o
  10   4   0     1408.55     1442.50    144.34 o
  11   4   0       27.02        0.00    209.03 o
  12   4   0      642.75      840.95    160.18 o
   1   5   0       59.56      565.03     51.93 o
   2   5   0     2783.70     2599.84     88.01 o
   3   5   0     1277.18      759.09     63.81 o
   4   5   0     6999.06     8271.27    235.87 o
   5   5   0     7670.53     8110.21    250.83 o
   6   5   0     3929.25     4641.26    169.42 o
   7   5   0     1384.94     1453.94    119.69 o
   8   5   0     5172.98     5547.33    213.43 o
   9   5   0      487.32      572.95    115.73 o
  10   5   0      534.12      551.83    120.14 o
  11   5   0      507.03      624.44    142.58 o
   0   6   0    10872.46     8706.49    239.83 o
   1   6   0      199.42      216.07     47.97 o
   2   6   0    12176.02    11567.28    302.32 o
   3   6   0      405.43      767.90     55.45 o
   4   6   0     5066.74     4581.41    145.22 o
   5   6   0     3159.17     3621.65    137.30 o
   6   6   0     2871.72     3089.19    143.02 o
   7   6   0     2942.76     3026.26    158.42 o
   8   6   0     1547.75     1641.40    144.78 o
   9   6   0     1335.94      972.96    139.94 o
  10   6   0       52.60      -39.16    210.79 o
  11   6   0      113.91       35.20    123.66 o
   1   7   0    22066.38    21409.55    573.83 o
   2   7   0    10909.62    12934.54    333.56 o
   3   7   0     9073.67     7983.48    285.16 o
   4   7   0     1348.86     1589.92    100.33 o
   5   7   0     6679.90     7408.33    219.15 o
   6   7   0       37.05     -166.78    173.38 o
   7   7   0     1055.20     1049.09    117.93 o
   8   7   0        9.48      -94.17     98.13 o
   9   7   0      128.23      128.06    102.97 o
  10   7   0        0.28     -200.67    244.23 o
  11   7   0        5.79     -311.12    311.12 o
   0   8   0    14102.56    13676.03    342.36 o
   1   8   0     6351.97     7826.38    221.79 o
   2   8   0    11512.96    10708.74    328.28 o
   3   8   0     1735.42     1923.48    106.49 o
   4   8   0     4562.50     4730.59    153.58 o
   5   8   0     1420.05     1662.97    118.81 o
   6   8   0      145.92      105.17     77.01 o
   7   8   0     2367.35     2353.85    153.58 o
   8   8   0     1649.12     1879.91    153.14 o
   9   8   0       58.41        0.00    219.15 o
  10   8   0      361.28      297.48    121.46 o
  11   8   0       41.97      161.94    110.45 o
   1   9   0      251.65      154.90     56.77 o
   2   9   0      163.35      135.98     62.49 o
   3   9   0     3481.03     3721.98    142.58 o
   4   9   0     1863.89     1945.04    114.85 o
   5   9   0      700.38      652.60     91.09 o
   6   9   0     1962.38     1940.20    136.86 o
   7   9   0       49.94       29.92    232.35 o
   8   9   0      212.50      237.19    104.73 o
   9   9   0     2337.43     2166.39    181.30 o
  10   9   0      217.34      503.86    119.69 o
  11   9   0      346.22      472.18    127.18 o
   0  10   0      448.33      645.12     78.33 o
   1  10   0        9.73       51.49     54.57 o
   2  10   0      219.23      177.78     58.09 o
   3  10   0       95.88     -124.98    168.98 o
   4  10   0       62.58      -22.88    166.34 o
   5  10   0     1190.42     1160.86    116.17 o
   6  10   0        0.83     -190.10    190.10 o
   7  10   0      436.61      324.32    109.57 o
   8  10   0      926.96     1168.79    139.50 o
   9  10   0       32.23      -79.21    231.03 o
  10  10   0      805.78      768.34    152.26 o
   1  11   0      158.80      249.95     66.45 o
   2  11   0      218.15      162.82     71.29 o
   3  11   0       79.43       91.09    182.62 o
   4  11   0      271.37      232.35     84.49 o
   5  11   0        2.97       26.84     79.21 o
   6  11   0      121.93       59.41    197.14 o
   7  11   0     1316.77     1520.83    144.78 o
   8  11   0      195.05      154.90    112.21 o
   9  11   0      582.29      420.25    135.98 o
  10  11   0       49.04       45.77    112.21 o
   0  12   0     2973.45     2906.12    141.26 o
   1  12   0       30.03      -18.04     73.93 o
   2  12   0      582.24      624.88     86.25 o
   3  12   0     2602.81     2389.94    150.50 o
   4  12   0      408.67      441.82    105.17 o
   5  12   0     1732.01     1517.75    133.34 o
   6  12   0     1850.66     1991.69    157.10 o
   7  12   0     1019.17      937.76    129.38 o
   8  12   0      305.04      218.27    117.05 o
   9  12   0      438.72      129.38    307.60 o
  10  12   0      151.43     -132.02    132.02 o
   1  13   0     3736.08     3492.72    168.10 o
   2  13   0        2.54      -46.21     82.73 o
   3  13   0     3680.86     3897.13    178.22 o
   4  13   0     1211.84     1191.23    132.90 o
   5  13   0     1863.61     2016.33    154.02 o
   6  13   0      518.13      401.77    116.61 o
   7  13   0      626.09      719.05    123.22 o
   8  13   0      400.13      547.43    118.81 o
   9  13   0        0.04     -118.37    118.37 o
   0  14   0     3223.74     3365.54    174.26 o
   1  14   0      244.94      262.27     77.89 o
   2  14   0     2152.91     2436.58    148.74 o
   3  14   0       95.37        0.00    174.26 o
   4  14   0     1972.38     2162.87    153.14 o
   5  14   0       82.44      -40.49    103.85 o
   6  14   0     1509.31     1520.83    147.86 o
   7  14   0       23.80       78.77    201.11 o
   8  14   0      156.40       86.25    243.35 o
   9  14   0      107.87     -237.19    237.19 o
   1  15   0     1788.62     1571.88    148.30 o
   2  15   0      153.99       90.65    188.34 o
   3  15   0     1013.87     1009.93    129.38 o
   4  15   0      459.70      451.50    109.57 o
   5  15   0      999.58     1203.55    145.66 o
   6  15   0      241.85      146.54    119.69 o
   7  15   0      293.51     -124.98    278.99 o
   8  15   0      190.79      145.22    110.45 o
   0  16   0     1842.92     1714.45    148.30 o
   1  16   0      378.68      259.63     93.73 o
   2  16   0      242.21      338.84     94.17 o
   3  16   0      524.37      371.41    110.45 o
   4  16   0       47.88     -112.65    112.65 o
   5  16   0      564.35      574.71    110.45 o
   6  16   0      305.68      311.12    113.97 o
   7  16   0      296.18       88.01    137.74 o
   8  16   0      252.89      388.57    124.10 o
   1  17   0       17.14     -175.14    175.14 o
   2  17   0       59.89     -107.37    239.83 o
   3  17   0       99.46     -110.45    263.15 o
   4  17   0       26.97      116.17    242.03 o
   5  17   0      115.94     -326.96    326.96 o
   6  17   0       26.12        0.00    282.08 o
   7  17   0      273.23      344.12    122.34 o
   0  18   0       79.78      164.58     79.21 o
   1  18   0        0.85      -14.96     95.05 o
   2  18   0        8.31        0.00    211.23 o
   3  18   0      150.48      445.78    109.13 o
   4  18   0        9.14      -41.37    245.11 o
   5  18   0      194.93        0.00    282.96 o
   6  18   0       21.07      -46.21    222.67 o
   1  19   0      424.20      521.47    108.69 o
   2  19   0       31.39       33.00    102.97 o
   3  19   0      143.78      315.96    124.10 o
   4  19   0      291.03      177.34    301.00 o
   5  19   0       26.12      324.76    112.65 o
   0  20   0      403.66      400.89    134.66 o
   1  20   0       11.61     -175.14    223.55 o
   2  20   0      902.70      875.71    168.54 o
   3  20   0       88.72     -290.00    290.00 o
   4  20   0      313.59      808.82    136.42 o
   1  21   0      271.71      218.71    135.98 o
   2  21   0       10.61     -184.82    285.16 o
 -11   0   1       59.85       82.73    274.59 o
  -9   0   1        4.63     -101.21    101.21 o
  -7   0   1        5.48     -197.14    197.14 o
  -5   0   1      608.62     1065.81     81.85 o
  -3   0   1      996.40      476.14     49.29 o
  -1   0   1    29442.22    29688.31    358.20 o
   3   0   1    16066.87    17491.30    441.38 o
   5   0   1    21903.68    23349.31    658.32 o
   7   0   1     4764.00     4668.10    166.78 o
   9   0   1     3075.25     3200.08    174.26 o
  11   0   1      177.86       50.17    119.25 o
 -12   1   1        1.88     -273.71    273.71 o
 -11   1   1      279.66      306.72    117.05 o
 -10   1   1       32.71     -275.91    275.91 o
  -9   1   1       65.80       51.05     93.73 o
  -8   1   1       36.16       80.09    179.10 o
  -7   1   1     1631.07     1895.76    114.85 o
  -6   1   1      346.67       58.09    146.54 o
  -5   1   1      404.76      367.45     67.33 o
  -4   1   1      927.73      532.03     56.77 o
  -3   1   1      425.75      531.15     53.25 o
  -2   1   1      272.56      -20.24    104.29 o
  -1   1   1    11588.57    13929.94    260.07 o
   1   1   1    15464.74    18308.05    306.72 o
   2   1   1    50632.88    57827.62    671.96 o
   3   1   1      127.70      142.14     46.65 o
   4   1   1    16606.37    18693.53    527.63 o
   5   1   1      265.78      487.58     63.81 o
   6   1   1     8612.30     9524.99    278.11 o
   7   1   1     1527.86     1741.74    121.46 o
   8   1   1      739.28      819.82    110.45 o
   9   1   1      200.77      378.45    106.49 o
  10   1   1      605.91      927.20    130.26 o
  11   1   1      690.07      751.61    117.49 o
  12   1   1      381.28      -45.77    314.64 o
 -12   2   1       19.52        0.00    297.04 o
 -11   2   1      439.79      358.20    129.38 o
 -10   2   1       24.52      211.23     92.41 o
  -9   2   1     1446.94     1666.93    142.58 o
  -8   2   1     3776.64     3770.83    179.10 o
  -7   2   1     5053.57     5334.79    186.14 o
  -6   2   1     4282.53     5275.38    161.50 o
  -5   2   1      117.06      -16.28    124.98 o
  -4   2   1     1436.12     1519.51     77.89 o
  -3   2   1     4137.38     3253.33    109.57 o
  -2   2   1     7104.81     9389.01    207.27 o
  -1   2   1     4035.23     2738.46     85.81 o
   0   2   1    22873.14    26879.64    256.71 o
   1   2   1     1665.75      770.54     42.69 o
   2   2   1     4174.87     5105.96    164.58 o
   3   2   1     9982.76     9502.99    249.07 o
   4   2   1        0.12      -26.84    113.09 o
   5   2   1     1924.99     1448.66     95.05 o
   6   2   1      642.82      684.73     80.97 o
   7   2   1      957.04      890.23    100.77 o
   8   2   1     3763.10     3823.20    180.42 o
   9   2   1      309.11      336.20    111.77 o
  10   2   1      199.57      359.96     99.01 o
  11   2   1      472.38      579.55    132.46 o
  12   2   1      813.71      341.48    160.18 o
 -12   3   1      877.88     1246.68    159.30 o
 -11   3   1       65.55     -253.03    326.52 o
 -10   3   1     2359.74     2703.70    182.62 o
  -9   3   1      838.78      720.37    136.42 o
  -8   3   1    11100.92    11785.11    373.61 o
  -7   3   1      634.94      659.20     95.93 o
  -6   3   1     5531.05     6144.49    200.23 o
  -5   3   1       90.91      -84.05    137.30 o
  -4   3   1      291.13       14.08     51.49 o
  -3   3   1     4452.92     5735.68    163.70 o
  -2   3   1     2499.71     1464.94     62.93 o
  -1   3   1     1134.95     1189.91     53.25 o
   0   3   1     5426.95     9841.22    301.88 o
   1   3   1     6847.56     8084.69    182.62 o
   2   3   1    17296.83    16327.80    418.93 o
   3   3   1      648.10      814.10     62.93 o
   4   3   1      322.85      841.39     64.25 o
   5   3   1       39.69       51.05    134.66 o
   6   3   1      656.05      990.12     90.65 o
   7   3   1      123.42      -24.20    194.50 o
   8   3   1        8.76     -139.94    195.82 o
   9   3   1      668.15      903.43    117.93 o
  10   3   1      250.94      697.93    114.41 o
  11   3   1       25.86       51.05    117.49 o
  12   3   1      784.36      930.28    157.10 o
 -12   4   1       53.10     -142.58    296.60 o
 -11   4   1      537.37      734.01    132.90 o
 -10   4   1       84.36     -149.62    264.47 o
  -9   4   1     4817.53     4840.60    220.91 o
  -8   4   1      579.26      452.38    114.41 o
  -7   4   1     7028.47     8141.90    226.63 o
  -6   4   1     1265.15     1332.49    104.73 o
  -5   4   1     5080.58     4835.32    151.38 o
  -4   4   1      663.26      820.70     66.01 o
  -3   4   1    15189.61    15952.87    332.68 o
  -2   4   1     1505.58     1844.71     73.05 o
  -1   4   1       18.50      445.34     47.09 o
   0   4   1      314.52      311.82     30.03 o
   1   4   1     6199.07     4820.80    132.90 o
   2   4   1     7299.25     9043.13    232.79 o
   3   4   1     2202.06     1411.70     73.93 o
   4   4   1      731.34      859.43     67.33 o
   5   4   1     2425.18     3623.85    129.82 o
   6   4   1       13.57        0.00    136.42 o
   7   4   1      162.78      276.79     85.81 o
   8   4   1      180.31      262.27     91.09 o
   9   4   1        9.93     -166.34    260.07 o
  10   4   1      936.08      685.61    138.18 o
  11   4   1      418.25      343.24    132.46 o
 -11   5   1        0.11      130.26    290.88 o
 -10   5   1      184.33       76.57    271.07 o
  -9   5   1       99.20      168.10     93.29 o
  -8   5   1     3646.62     3363.78    177.34 o
  -7   5   1     3191.02     3478.19    162.38 o
  -6   5   1     3652.87     3994.38    161.50 o
  -5   5   1     1902.72     2193.23    106.05 o
  -4   5   1    10200.34     9978.25    306.28 o
  -3   5   1     2863.80     3098.87     97.25 o
  -2   5   1      399.15      162.82     47.97 o
  -1   5   1    14403.98    16348.48    429.93 o
   0   5   1      962.05      534.46     91.31 o
   1   5   1      844.96     1092.66     60.73 o
   2   5   1     9080.50     7568.95    238.07 o
   3   5   1       24.30      -20.24     49.29 o
   4   5   1     1649.16     1375.61     88.89 o
   5   5   1      279.62      238.51     76.13 o
   6   5   1      429.53      373.17     79.65 o
   7   5   1      506.13      590.11     99.89 o
   8   5   1      984.71     1070.21    128.50 o
  10   5   1      148.63       69.09    121.02 o
  11   5   1     1069.52      987.48    154.02 o
 -11   6   1        1.50      159.74    108.69 o
 -10   6   1      119.50      -78.33    282.52 o
  -9   6   1       32.68     -204.19    204.19 o
  -8   6   1     1289.32     1327.21    139.50 o
  -7   6   1       88.17      108.25     78.33 o
  -6   6   1     2638.66     2646.05    135.98 o
  -5   6   1     4845.76     5273.18    159.30 o
  -4   6   1      614.69      578.67     69.09 o
  -3   6   1      164.42        2.64     46.65 o
  -2   6   1     1072.08     1241.84     72.17 o
  -1   6   1     5602.20     4541.37    154.90 o
   0   6   1     4884.17     5003.68    110.61 o
   1   6   1    18967.13    17293.72    484.94 o
   2   6   1     4864.88     5866.37    179.54 o
   3   6   1    10803.54     9630.60    304.96 o
   4   6   1      184.84      207.27     57.21 o
   5   6   1     4041.58     3813.52    151.82 o
   6   6   1     1998.80     2174.31    131.58 o
   7   6   1     8428.24     8281.83    242.91 o
   8   6   1       51.49       36.08     91.97 o
   9   6   1      340.39      222.67    109.57 o
  10   6   1     1145.17     1034.13    153.14 o
  11   6   1      538.35      -88.89    339.28 o
 -11   7   1       13.47     -275.91    275.91 o
 -10   7   1       43.41      200.67     92.85 o
  -9   7   1       98.05     -247.75    271.95 o
  -8   7   1      494.89      427.73    106.05 o
  -7   7   1        0.01     -107.37    165.90 o
  -6   7   1      299.25      291.32     87.57 o
  -5   7   1        1.69     -160.62    160.62 o
  -4   7   1     1934.16     1644.93     95.93 o
  -3   7   1      366.80      282.96     64.25 o
  -2   7   1     4136.50     3270.05    105.17 o
  -1   7   1     7318.66     7854.10    252.15 o
   0   7   1    12248.00    11076.56    205.26 o
   1   7   1      970.02     1254.16     68.65 o
   2   7   1    21636.65    22008.03    616.96 o
   3   7   1     5538.92     6842.85    222.23 o
   4   7   1    12259.00    12350.58    376.25 o
   5   7   1       16.67     -167.66    167.66 o
   6   7   1     4648.92     4533.89    182.18 o
   7   7   1        1.34     -164.58    177.78 o
   8   7   1     2358.97     2488.47    143.68 o
   9   7   1       11.01       43.13     99.45 o
  10   7   1     1377.78     1441.18    163.26 o
  11   7   1       70.44      -45.77    219.15 o
 -11   8   1       10.34       90.21    277.67 o
 -10   8   1        0.06      124.10    214.75 o
  -9   8   1      449.45      577.79    123.22 o
  -8   8   1       92.87       98.13    187.90 o
  -7   8   1        0.16      -56.77    165.90 o
  -6   8   1     1029.07     1042.05    108.69 o
  -5   8   1      314.98      146.54     84.05 o
  -4   8   1      410.16      445.78     73.05 o
  -3   8   1    17477.36    18066.02    454.14 o
  -2   8   1     6445.45     7384.32    161.18 o
  -1   8   1     8934.78     8667.32    278.11 o
   0   8   1     5497.82     6263.40    203.53 o
   1   8   1    10841.64    10779.59    315.96 o
   2   8   1     2010.30     2322.61    106.93 o
   3   8   1      878.57      554.47     78.33 o
   4   8   1     1308.02     1651.53    105.61 o
   5   8   1     6958.62     7074.32    206.39 o
   6   8   1      394.96      441.82     89.33 o
   7   8   1     1909.80     1683.65    134.66 o
   8   8   1      311.73      440.94     99.45 o
   9   8   1     1392.73     1333.81    146.98 o
  10   8   1      271.33      -41.81    302.76 o
  11   8   1      285.62      449.74    137.74 o
 -11   9   1        2.40       75.25    116.17 o
 -10   9   1      420.78      606.84    120.14 o
  -9   9   1       25.96       38.28    212.55 o
  -8   9   1      789.06      767.46    124.10 o
  -7   9   1      232.66      256.11     95.93 o
  -6   9   1     1223.52     1238.31    122.34 o
  -5   9   1     2355.41     2582.68    139.06 o
  -4   9   1     1389.53     1402.02    102.97 o
  -3   9   1     2424.38     2299.73    120.58 o
  -2   9   1     3746.46     3549.48    135.10 o
  -1   9   1     4326.82     5020.59    147.86 o
   0   9   1     2257.25     1834.93     69.07 o
   1   9   1     4852.67     5497.17    156.22 o
   2   9   1     1386.82     1015.21     85.81 o
   3   9   1      221.60      253.91     63.81 o
   4   9   1     1801.28     1853.95    119.25 o
   5   9   1      210.84      277.23     75.69 o
   6   9   1        0.60     -133.78    175.58 o
   7   9   1      863.00      618.28    115.73 o
   9   9   1      251.07     -114.41    238.51 o
  10   9   1      480.18      369.21    133.34 o
  11   9   1      494.13      270.19    145.66 o
 -10  10   1        5.73     -221.79    269.75 o
  -9  10   1     1563.27     1775.18    164.14 o
  -8  10   1      314.83      338.84    103.85 o
  -7  10   1     3092.27     3352.34    179.98 o
  -6  10   1      235.32      376.69     93.73 o
  -5  10   1     1952.04     1780.02    127.62 o
  -4  10   1     1000.65      974.28    102.09 o
  -3  10   1      940.31      702.33     88.45 o
  -2  10   1      419.23      506.94     77.89 o
  -1  10   1       49.14      122.78     53.69 o
   0  10   1     3215.63     3176.69    194.72 o
   1  10   1       16.66       67.33     55.01 o
   2  10   1      935.41     1025.77     95.93 o
   3  10   1       88.37       -4.40     74.37 o
   4  10   1     1172.93     1040.29    106.49 o
   5  10   1      436.28      480.54     89.33 o
   6  10   1     1066.09     1224.67    115.29 o
   7  10   1       36.88      -89.77     96.37 o
   8  10   1      138.59     -106.93    254.79 o
   9  10   1      514.70      422.89    135.10 o
  10  10   1      169.70     -332.68    332.68 o
 -10  11   1      813.89      969.44    147.86 o
  -9  11   1       24.31     -247.31    267.11 o
  -8  11   1     2174.78     2077.06    176.46 o
  -7  11   1       73.13     -152.04    152.04 o
  -6  11   1     3481.99     4108.35    185.70 o
  -5  11   1     1039.98     1053.93    113.53 o
  -4  11   1     2100.23     2023.81    129.38 o
  -3  11   1      744.48      656.12     88.45 o
  -2  11   1      739.28      681.21     84.93 o
  -1  11   1     1709.26     1944.60    112.65 o
   0  11   1      159.12     -114.32    114.32 o
   1  11   1      495.98      748.97     78.77 o
   2  11   1      132.60     -129.38    197.58 o
   3  11   1      649.30      617.84     86.25 o
   4  11   1      374.42      269.75     85.81 o
   5  11   1       62.37       -5.28     85.37 o
   6  11   1       15.88      -90.21    155.78 o
   8  11   1       36.14      111.77    232.35 o
   9  11   1      128.39       74.81    119.25 o
  10  11   1      112.23       37.90     87.76 o
 -10  12   1       33.04      -47.09    253.03 o
  -9  12   1       35.08     -172.50    285.60 o
  -8  12   1      184.11      -77.89    264.47 o
  -7  12   1     1919.09     1970.13    165.46 o
  -6  12   1      435.75      560.19    117.49 o
  -5  12   1     1070.29      937.76    127.62 o
  -4  12   1     1819.47     1883.44    126.30 o
  -3  12   1     1359.41     1425.78    114.41 o
  -2  12   1     3577.77     3574.57    165.90 o
  -1  12   1     1865.27     1931.84    122.34 o
   0  12   1     1267.14     1199.68     80.97 o
   1  12   1     1091.55      974.28    102.53 o
   2  12   1        4.31      -18.92     71.73 o
   3  12   1     1748.40     1644.49    123.22 o
   4  12   1        2.73     -212.99    212.99 o
   5  12   1      104.27       40.93     95.93 o
   6  12   1        8.37      -94.61     94.61 o
   7  12   1      360.58      425.97    110.01 o
   8  12   1      367.91      227.51    119.69 o
   9  12   1       83.98      268.87    108.69 o
  10  12   1      307.88      315.96    121.90 o
  -9  13   1      102.96     -135.54    282.08 o
  -8  13   1       16.86     -245.55    264.91 o
  -7  13   1      387.42      430.37    105.61 o
  -6  13   1      902.84      935.12    125.86 o
  -5  13   1       52.74      -94.61    196.70 o
  -4  13   1      520.30      523.23    100.77 o
  -3  13   1     2759.91     2609.09    152.70 o
  -2  13   1      133.50       55.89     82.29 o
  -1  13   1      464.92      537.31     85.37 o
   0  13   1     1978.19     2147.40    127.62 o
   1  13   1        1.72     -150.50    173.82 o
   2  13   1     4041.70     4110.99    173.38 o
   3  13   1        3.02     -173.82    173.82 o
   4  13   1     3515.14     3440.79    184.38 o
   5  13   1        2.45       48.15    130.19 o
   7  13   1      282.91       97.25    120.14 o
   8  13   1      631.36      576.03    133.34 o
   9  13   1      144.40      217.83    104.29 o
  -9  14   1      118.94     -137.30    326.52 o
  -8  14   1       34.99      -43.13    254.79 o
  -7  14   1        0.65       78.77    223.11 o
  -6  14   1       25.67      -36.08     97.25 o
  -5  14   1      228.02       98.11    104.07 o
  -4  14   1       45.54        6.16     84.49 o
  -3  14   1      387.26      309.36     93.73 o
  -2  14   1      100.62      229.27     86.25 o
  -1  14   1     4096.29     3933.65    179.10 o
   0  14   1      125.97      202.71     55.53 o
   1  14   1      561.25      709.81     90.21 o
   2  14   1       69.80       56.33    172.94 o
   3  14   1     3160.09     3035.06    175.58 o
   4  14   1       10.98       10.90     78.46 o
   6  14   1      109.58      -73.05    247.31 o
   7  14   1     1461.49     1871.99    164.14 o
   8  14   1       21.03       60.73    102.09 o
   9  14   1      660.18      854.59    155.34 o
  -8  15   1       19.72      227.07    111.77 o
  -7  15   1      144.17      124.98    260.07 o
  -6  15   1      136.46      115.73    241.15 o
  -5  15   1      846.60      843.59    132.02 o
  -4  15   1      449.85      404.41    108.25 o
  -3  15   1     1448.17     1385.73    135.10 o
  -1  15   1       87.47       41.37     90.65 o
   0  15   1     1105.87     1206.83     87.59 o
   1  15   1       22.64       59.41    167.66 o
   2  15   1      523.94      638.08    110.89 o
   3  15   1       19.76     -205.95    205.95 o
   5  15   1        4.47       36.08    219.15 o
   6  15   1      896.75      932.92    137.74 o
   7  15   1       78.85      125.86    217.83 o
   8  15   1      403.11      356.44    135.10 o
  -8  16   1       46.77      395.61    108.25 o
  -7  16   1      526.30      372.29    137.30 o
  -6  16   1      271.32      131.14    116.61 o
  -5  16   1      475.01      414.97    123.22 o
  -4  16   1      648.40      749.41    126.30 o
  -3  16   1      223.65      262.27    112.65 o
  -2  16   1      330.46      351.75     82.95 o
  -1  16   1      751.73      808.82    122.34 o
   0  16   1      652.81      560.19     80.36 o
   1  16   1      276.06      391.65    102.53 o
   2  16   1      278.33      213.87     98.57 o
   3  16   1        6.28      -69.09     88.45 o
   4  16   1       22.07     -108.69    226.63 o
   5  16   1      361.81      383.29    110.01 o
   6  16   1      122.25      123.66    236.31 o
   7  16   1       38.29        0.00    326.08 o
   8  16   1      116.25     -232.35    304.96 o
  -7  17   1       12.88     -181.30    231.03 o
  -6  17   1      817.41      593.19    142.14 o
  -5  17   1        0.35      106.49     98.57 o
  -4  17   1      411.90      302.76    126.74 o
  -3  17   1      231.27      214.31    103.85 o
  -2  17   1      103.07        0.00    214.31 o
  -1  17   1      114.28       77.45     95.93 o
   0  17   1       14.08      -98.23    101.43 o
   1  17   1       54.26      -70.41    222.67 o
   2  17   1        1.24      136.86     90.21 o
   3  17   1        0.06     -107.37    107.37 o
   4  17   1      115.74      -69.53    104.73 o
   5  17   1        5.90     -341.48    341.48 o
   6  17   1        2.61      -61.17    100.33 o
   7  17   1        6.43      -94.17    249.07 o
  -6  18   1       84.12      -18.04    127.62 o
  -5  18   1      477.20      699.69    137.74 o
  -4  18   1      200.07      -41.37    245.55 o
  -3  18   1       79.10      119.69    267.55 o
  -2  18   1       94.34     -232.35    284.72 o
  -1  18   1       10.08      -37.84    243.35 o
   0  18   1       79.59       57.66     90.43 o
   1  18   1       14.54     -264.47    275.03 o
   2  18   1      299.19      154.02    261.39 o
   3  18   1       28.08      120.14    207.71 o
   4  18   1        2.47     -249.95    249.95 o
   5  18   1       31.49     -175.58    310.24 o
   6  18   1      107.53        0.00    255.67 o
  -5  19   1      446.86       45.33    352.92 o
  -4  19   1       86.58      -89.33    235.87 o
  -3  19   1      484.44      316.84    134.66 o
  -2  19   1      141.59      159.30    101.21 o
  -1  19   1      242.67      404.41    114.41 o
   0  19   1      312.14      566.81    173.82 o
   1  19   1      688.13     -245.55    347.20 o
   2  19   1      497.78      457.66    135.54 o
   3  19   1        1.84      171.18    270.63 o
   4  19   1       63.04     -222.67    292.20 o
   5  19   1      108.98       93.73    264.91 o
  -4  20   1      134.03      -91.97    216.07 o
  -3  20   1      415.19      133.34    352.92 o
  -2  20   1      156.70      -89.77    341.04 o
  -1  20   1      155.72      176.46    114.85 o
   0  20   1      105.35      -22.01    149.96 o
   1  20   1      844.16      879.67    150.50 o
   2  20   1        1.13     -178.66    253.03 o
   3  20   1      649.60      718.61    154.90 o
   4  20   1       12.51        0.00    113.09 o
  -2  21   1      197.74      452.82    117.93 o
  -1  21   1       20.47       91.53    106.49 o
   0  21   1      145.25      182.18    124.98 o
   1  21   1        0.82        0.00    296.60 o
   2  21   1      604.22      770.98    160.62 o
 -12   0   2      142.82       45.77    320.80 o
 -10   0   2       61.85     -101.65    101.65 o
  -8   0   2      994.95     1102.78    110.01 o
  -6   0   2      164.27       19.80    120.58 o
  -4   0   2      873.88     1800.26     82.29 o
  -2   0   2    13226.39    12636.18    345.00 o
   0   0   2     1710.72      829.16     30.49 o
   2   0   2     2970.46     1917.76     67.33 o
   4   0   2    30486.30    36211.68    748.53 o
   6   0   2    15100.05    14747.56    421.13 o
   8   0   2     3340.54     3291.17    165.46 o
  10   0   2     2286.80     2430.86    181.30 o
  12   0   2      901.87      726.53    164.58 o
 -12   1   2      279.76      367.01    120.14 o
 -11   1   2       16.13     -310.24    310.24 o
 -10   1   2     1300.51     1257.24    143.90 o
  -9   1   2      124.05      128.50    231.91 o
  -8   1   2       47.35       27.28    166.78 o
  -7   1   2      360.14      472.18     83.17 o
  -6   1   2        0.11      -39.60    143.46 o
  -5   1   2      742.65      564.15     70.85 o
  -4   1   2     1163.33     1519.07     77.45 o
  -3   1   2     1077.67     2661.01     86.25 o
  -2   1   2    17583.39    21319.34    446.66 o
  -1   1   2    11738.68    10268.68    281.64 o
   0   1   2    16722.26    19322.64    360.84 o
   1   1   2       22.95      244.23     38.28 o
   2   1   2    22706.11    28548.56    528.07 o
   3   1   2     8707.50     8087.33    234.99 o
   4   1   2     2013.81     2488.07     94.61 o
   5   1   2     9900.27    11275.53    340.16 o
   6   1   2        6.10      -16.28     63.81 o
   7   1   2     3619.07     3744.87    158.42 o
   8   1   2     1125.49     1135.78    115.29 o
   9   1   2     3425.15     3684.14    181.74 o
  10   1   2       41.50       74.37    228.83 o
  11   1   2     1434.76     1237.87    172.94 o
  12   1   2      524.33      186.14    315.52 o
 -12   2   2      268.11      478.34    135.10 o
 -11   2   2      250.66      126.30    262.71 o
 -10   2   2      352.72      485.38    113.97 o
  -9   2   2      187.14      246.43     96.81 o
  -8   2   2     2402.56     2743.74    157.10 o
  -7   2   2       84.05       38.28     72.61 o
  -6   2   2     5280.08     5182.97    166.34 o
  -5   2   2     1937.40     2666.29    111.77 o
  -4   2   2     2665.01     2025.57     87.57 o
  -3   2   2     6068.55     6908.42    220.47 o
  -2   2   2     9428.13     8785.70    219.59 o
  -1   2   2     9118.15    10512.03    295.28 o
   0   2   2      220.65      -28.76     68.21 o
   1   2   2    15195.87    17010.32    378.01 o
   2   2   2      267.25       58.97     41.81 o
   3   2   2     1347.99     1583.32     72.17 o
   4   2   2    13759.77    13140.04    334.44 o
   5   2   2     5350.31     6639.11    189.66 o
   6   2   2     1149.86     1181.99     94.61 o
   7   2   2       78.53      -97.25    200.67 o
   8   2   2      285.94      367.01    100.33 o
   9   2   2       16.25       33.00    200.67 o
  10   2   2      100.10      268.87    108.25 o
  11   2   2      627.09       42.69    332.68 o
  12   2   2      280.82      187.02    317.28 o
 -12   3   2       66.22      189.22    129.82 o
 -11   3   2      655.17      704.97    134.66 o
 -10   3   2        1.14       22.44    103.85 o
  -9   3   2     2729.07     2809.31    178.66 o
  -8   3   2       47.79       -5.72     95.05 o
  -7   3   2    12712.34    14256.02    455.90 o
  -6   3   2      196.05      206.39     71.73 o
  -5   3   2     4717.28     3647.62    132.02 o
  -4   3   2       13.04       41.37     46.65 o
  -3   3   2    18966.68    19028.42    513.54 o
  -2   3   2     8504.38     9664.49    242.47 o
  -1   3   2     8289.67     6695.44    187.02 o
   0   3   2      498.36      585.93     33.29 o
   1   3   2    10377.65     8694.61    211.67 o
   2   3   2     1004.72     1367.25     67.77 o
   3   3   2     7382.66     6981.47    187.46 o
   4   3   2      679.04      921.48     67.77 o
   5   3   2      529.24      251.71     59.85 o
   6   3   2      591.82      753.81     89.33 o
   7   3   2       12.23       24.64    137.74 o
   8   3   2       19.04       85.81    164.58 o
   9   3   2      538.60      506.94    112.65 o
  10   3   2        1.72     -103.41    103.41 o
  11   3   2      147.86     -275.47    275.47 o
 -11   4   2      172.05      378.45    108.25 o
 -10   4   2     1220.46     1343.49    151.82 o
  -9   4   2      187.87      118.28    366.79 o
  -8   4   2    10392.08    10756.26    312.88 o
  -7   4   2        3.38      -98.13    193.18 o
  -6   4   2    14570.55    16409.21    455.46 o
  -5   4   2      295.08      350.28     68.65 o
  -4   4   2    10692.32    11402.26    326.08 o
  -3   4   2      638.25      741.93     62.49 o
  -2   4   2     7303.56     6250.98    175.58 o
  -1   4   2       76.64      -45.77    110.45 o
   0   4   2     4379.57     3114.59     93.07 o
   1   4   2       38.64       58.53     37.84 o
   2   4   2     3344.16     2517.55     86.25 o
   3   4   2      410.54      517.94     55.89 o
   4   4   2      190.61      -78.77    135.10 o
   5   4   2     5241.61     6327.11    193.18 o
   6   4   2      173.69      442.70     76.13 o
   7   4   2      863.86      969.00    110.89 o
   8   4   2       22.85       29.04    203.75 o
  10   4   2      760.64      490.22    115.29 o
  11   4   2      215.34      130.70    292.20 o
 -11   5   2      232.99      175.58    277.23 o
 -10   5   2      259.75       15.40    124.54 o
  -9   5   2      881.67     1033.69    128.50 o
  -8   5   2      985.49     1216.31    121.90 o
  -7   5   2     2767.20     2923.73    147.42 o
  -6   5   2      940.50      976.48    105.17 o
  -5   5   2     5762.44     5908.62    195.82 o
  -4   5   2     2148.54     2393.02    108.25 o
  -3   5   2     1963.89     1521.71     75.69 o
  -2   5   2     4237.29     4683.51    123.66 o
  -1   5   2     5817.29     4412.43    129.82 o
   0   5   2     1299.93     1373.74     44.81 o
   1   5   2     5094.54     3939.81    121.02 o
   2   5   2     2581.82     2358.69     87.13 o
   3   5   2     8088.64     7843.54    263.15 o
   4   5   2     4817.47     5319.82    167.66 o
   5   5   2     1341.21     1174.95     94.61 o
   6   5   2     1263.45     1473.74    108.25 o
   7   5   2      396.37      438.29     89.33 o
   8   5   2        0.06     -251.71    251.71 o
  10   5   2      453.27      530.27    115.29 o
  11   5   2       19.25        0.00    242.91 o
 -11   6   2      240.46      134.22    278.99 o
 -10   6   2       10.28     -103.41    110.01 o
  -9   6   2      118.14     -174.26    212.11 o
  -7   6   2       13.88     -196.26    196.26 o
  -6   6   2        1.55       46.21    153.58 o
  -5   6   2        0.88       44.01     58.09 o
  -4   6   2     3950.55     3822.32    139.50 o
  -3   6   2      553.38      520.58     62.49 o
  -2   6   2     1144.94     2498.63     92.41 o
  -1   6   2     4443.82     5146.88    144.78 o
   0   6   2      281.59        9.51     47.09 o
   1   6   2     6196.09     7262.67    235.87 o
   2   6   2     7847.33     7073.88    205.51 o
   3   6   2     2695.61     3097.55    116.17 o
   4   6   2    29086.83    30766.88    810.58 o
   5   6   2     1971.24     1858.79    116.17 o
   6   6   2     8044.65     8373.37    258.75 o
   7   6   2      195.30     -135.10    210.79 o
   8   6   2     1275.56     1455.78    133.78 o
   9   6   2      245.22       71.29    266.67 o
  10   6   2     1376.18     1571.88    157.98 o
  11   6   2      711.55      225.75    380.65 o
 -11   7   2       91.31       44.01    114.41 o
 -10   7   2       10.04     -316.84    316.84 o
  -9   7   2      520.58      500.34    117.05 o
  -8   7   2      216.89      -63.81    229.71 o
  -7   7   2      516.98      584.83    101.65 o
  -6   7   2       52.81     -203.31    203.31 o
  -5   7   2      586.25      716.41     84.05 o
  -4   7   2        1.75       18.48    113.09 o
  -3   7   2      656.25     1192.55     88.89 o
  -2   7   2      151.80       14.96    143.02 o
  -1   7   2     1030.09      620.04     58.53 o
   0   7   2      182.78      314.14     35.12 o
   1   7   2     7464.93     7107.77    201.55 o
   2   7   2     1182.14     1396.73     78.77 o
   3   7   2    14011.25    15226.78    394.73 o
   4   7   2      343.07      249.95     71.73 o
   5   7   2     9222.78     9704.97    265.79 o
   6   7   2       66.39      123.66    190.10 o
   7   7   2     2878.31     3005.14    168.98 o
   8   7   2       76.82       45.96    139.88 o
   9   7   2     3813.36     3520.00    206.39 o
  10   7   2       12.92      -16.28    117.05 o
  11   7   2     1275.71     1417.42    167.66 o
 -11   8   2      477.60      135.98    359.96 o
 -10   8   2      163.61      208.59    126.30 o
  -9   8   2      196.34        0.00    239.39 o
  -8   8   2      575.41      415.63     80.71 o
  -7   8   2      176.61      -28.60    221.35 o
  -6   8   2      620.90      640.72     91.97 o
  -5   8   2      195.72      235.87     78.33 o
  -4   8   2     1446.05     1409.50    105.17 o
  -3   8   2     1236.07     1439.86     96.37 o
  -2   8   2     2056.21     1728.10     96.37 o
  -1   8   2     6790.13     7805.69    230.15 o
   0   8   2     3125.00     2658.12     69.36 o
   1   8   2     2930.28     2934.73    105.17 o
   2   8   2     3012.16     2696.66    120.58 o
   3   8   2     1306.06     1418.30     95.49 o
   4   8   2     2260.06     2004.45    114.85 o
   5   8   2       95.71       -4.40     77.89 o
   6   8   2     2574.30     2549.68    151.82 o
   7   8   2      424.39      -87.57    232.35 o
   8   8   2      811.66     1032.37    127.18 o
   9   8   2       63.55      411.89    107.37 o
  10   8   2     1162.98     1258.56    146.10 o
  11   8   2      102.30      -47.53    345.44 o
 -11   9   2      371.11      521.03    139.50 o
 -10   9   2      302.86      594.07    128.94 o
  -9   9   2      370.71     -308.04    335.32 o
  -8   9   2      112.23      308.92     92.85 o
  -6   9   2       79.32      -10.56     87.13 o
  -5   9   2     3865.21     3578.09    158.86 o
  -4   9   2      839.68     1017.85     94.17 o
  -3   9   2     4461.43     4206.93    154.46 o
  -2   9   2     3405.29     3442.55    139.94 o
  -1   9   2     2278.92     2102.14    107.37 o
   0   9   2     4042.16     4281.92     98.48 o
   1   9   2     2176.91     1884.32    100.33 o
   2   9   2     3892.56     4192.40    149.18 o
   3   9   2     2647.70     2583.12    128.06 o
   4   9   2     1453.15     1949.00    119.69 o
   5   9   2      567.89      461.18     88.01 o
   6   9   2     1311.78     1352.73    116.17 o
   7   9   2        2.33      -91.97    191.42 o
   9   9   2      561.36      643.80    134.22 o
  10   9   2      278.12      252.59    122.34 o
 -10  10   2      911.19       89.33    368.33 o
  -9  10   2       21.53     -304.52    304.52 o
  -8  10   2      632.18     1005.97    124.10 o
  -7  10   2       80.72      -64.69    245.55 o
  -6  10   2     2252.50     2001.81    149.62 o
  -5  10   2      257.02      228.83     95.49 o
  -4  10   2     9249.21     8750.93    305.40 o
  -3  10   2      711.47      784.18     94.17 o
  -2  10   2     4979.24     4448.96    160.18 o
  -1  10   2       43.38        0.00     53.25 o
   0  10   2     3791.03     3561.25     99.11 o
   1  10   2     3618.15     4019.02    150.06 o
   2  10   2     1845.07     1746.14    111.33 o
   3  10   2      130.76     -108.25    160.62 o
   4  10   2      510.60      569.43     87.13 o
   5  10   2       14.62        0.00    192.30 o
   6  10   2      189.44        5.72     93.29 o
   7  10   2      255.25       97.25    257.43 o
   8  10   2       56.63      -43.57     97.25 o
   9  10   2       89.06     -242.91    262.27 o
  10  10   2        1.37     -180.42    278.11 o
 -10  11   2      186.35      125.42    122.78 o
  -9  11   2     1664.97     1682.77    171.62 o
  -8  11   2        6.26      -37.40    222.23 o
  -7  11   2     1985.87     2119.74    159.30 o
  -5  11   2     2776.72     2819.87    165.90 o
  -4  11   2      259.34      214.31     83.61 o
  -3  11   2     7856.40     8027.04    227.95 o
  -2  11   2     1761.16     1656.81    120.58 o
  -1  11   2     5537.98     4753.03    168.98 o
   0  11   2      228.56      209.60    125.64 o
   1  11   2     1961.27     1940.64    116.17 o
   2  11   2      281.39       44.45    146.98 o
   3  11   2       38.69        0.00    141.70 o
   4  11   2      751.30      664.48     99.89 o
   5  11   2     1122.63      975.16    120.58 o
   6  11   2      205.87      183.50     94.61 o
   8  11   2        5.81      113.53    100.33 o
   9  11   2        2.48     -294.84    294.84 o
  10  11   2        0.28      506.06    107.81 o
 -10  12   2      112.53      -94.61    359.96 o
  -9  12   2      308.68     -295.72    295.72 o
  -8  12   2      665.19      817.62    146.98 o
  -7  12   2        7.66      -35.64    243.79 o
  -6  12   2     1146.01      997.60    134.22 o
  -5  12   2      517.88      552.27    105.61 o
  -4  12   2     1477.13     1676.17    134.66 o
  -3  12   2     2132.35     2230.20    140.38 o
  -2  12   2     3186.39     3279.29    157.10 o
  -1  12   2     3664.59     3495.36    153.58 o
   0  12   2      784.77      723.27     62.67 o
   1  12   2      633.55      696.61     92.85 o
   2  12   2     1035.69     1083.42    110.89 o
   3  12   2      856.56      774.50    109.13 o
   4  12   2       64.53       55.01    139.94 o
   5  12   2      749.63      937.76    118.37 o
   6  12   2     1037.22     1047.77    124.10 o
   7  12   2        3.59        0.00    249.95 o
   8  12   2      340.24      253.47    126.30 o
   9  12   2        3.43     -294.40    294.40 o
  -9  13   2       33.19     -132.02    253.03 o
  -8  13   2       40.37     -165.46    233.67 o
  -7  13   2       29.77     -220.03    220.03 o
  -6  13   2      218.59        0.00    280.32 o
  -5  13   2       19.62       95.93    183.50 o
  -4  13   2     1787.77     1721.49    144.34 o
  -3  13   2      216.43     -209.03    209.03 o
  -2  13   2      891.30     1035.89    110.01 o
  -1  13   2      236.63      266.67     79.65 o
   0  13   2       96.24      -77.04    119.69 o
   1  13   2     1181.21     1193.43    107.37 o
   2  13   2       35.64        0.00    158.42 o
   3  13   2     2147.42     2110.50    145.66 o
   4  13   2      317.62       58.97    220.03 o
   5  13   2     2933.30     3436.79    131.62 o
   7  13   2     1812.96     1690.69    170.30 o
   8  13   2       80.42      242.03    113.53 o
   9  13   2      449.53      550.51    145.66 o
  -9  14   2       33.34     -187.46    238.95 o
  -8  14   2       47.62     -238.51    238.51 o
  -7  14   2        1.51        0.00    241.15 o
  -6  14   2      100.12      379.77     94.17 o
  -5  14   2      128.11     -102.09    195.38 o
  -4  14   2       39.62     -211.67    211.67 o
  -3  14   2       38.90       41.37     87.57 o
  -2  14   2       64.24      -11.44     84.49 o
  -1  14   2       13.68      -83.17    185.70 o
   0  14   2      182.32       77.30    184.38 o
   1  14   2      129.75       27.72    182.62 o
   2  14   2      106.13     -114.41    189.66 o
   3  14   2       48.15       59.85    183.94 o
   4  14   2     4683.84     4847.39    152.76 o
   6  14   2     2096.56     1954.72    176.02 o
   7  14   2       32.07        0.00    241.59 o
   8  14   2     1723.90     1708.29    173.82 o
   9  14   2        0.35     -308.04    308.04 o
  -8  15   2       23.66      -88.45    280.32 o
  -7  15   2      104.47       16.72    117.49 o
  -6  15   2        3.50      -77.89    246.87 o
  -5  15   2      219.97      390.33    104.73 o
  -4  15   2       64.72     -102.53    243.79 o
  -3  15   2        2.57       97.69    168.98 o
  -2  15   2      251.47      350.72     91.09 o
   0  15   2      193.07      354.76    149.40 o
   1  15   2      574.34      657.00     95.93 o
   2  15   2      186.24      257.69    179.32 o
   3  15   2      156.69       65.13    229.71 o
   5  15   2     1743.29     1896.64    165.46 o
   6  15   2      116.36     -117.49    279.43 o
   7  15   2      676.49      730.49    146.10 o
   8  15   2       11.57       92.41    234.99 o
  -8  16   2      201.63       95.05    314.64 o
  -7  16   2        3.04      134.22    232.35 o
  -6  16   2      897.15     1103.22    148.30 o
  -5  16   2       18.79        7.92    106.05 o
  -4  16   2      650.78      656.12    128.94 o
  -3  16   2      467.29      425.97    113.53 o
  -2  16   2     1287.48     1362.85    143.02 o
  -1  16   2     1458.62     1233.67    100.94 o
   0  16   2      171.90      271.81     66.10 o
   1  16   2      245.15        6.60     99.89 o
   3  16   2      257.29      280.76     93.73 o
   4  16   2      567.77      729.61    116.17 o
   5  16   2      197.61      -77.89    110.01 o
   6  16   2      213.40       41.81    292.20 o
   7  16   2       31.61      170.74    110.45 o
  -7  17   2      880.48     1022.25    151.38 o
  -6  17   2        3.64      -44.01    211.67 o
  -5  17   2     1497.95     1732.06    169.42 o
  -4  17   2      199.27      117.93    225.31 o
  -3  17   2     1198.21     1413.90    136.86 o
  -2  17   2      164.97     -144.78    240.27 o
  -1  17   2      916.05     1150.30    140.38 o
   0  17   2       24.93       78.45     62.82 o
   1  17   2       81.60       35.64    264.91 o
   2  17   2      100.30       14.52    107.81 o
   3  17   2        0.37       37.40    187.90 o
   4  17   2      114.86      -78.33    228.83 o
   5  17   2       35.68      141.70    109.57 o
   6  17   2        3.24       26.40    105.17 o
   7  17   2       29.30     -238.07    289.56 o
  -6  18   2      700.87      897.27    139.50 o
  -5  18   2        1.15       79.65    109.57 o
  -4  18   2      609.05      731.37    143.46 o
  -3  18   2        1.62       40.49    226.63 o
  -2  18   2      905.18      892.87    144.78 o
  -1  18   2       87.76      284.72     96.37 o
   0  18   2      621.99      837.99     98.94 o
   1  18   2     1052.85      965.04    129.82 o
   2  18   2      130.19      156.22    264.91 o
   3  18   2      153.39      121.46    253.03 o
   4  18   2       28.61     -126.74    242.47 o
   5  18   2        0.51       26.84    105.61 o
   6  18   2        8.01      -94.61    249.95 o
  -5  19   2      116.30     -385.05    385.05 o
  -4  19   2      102.12      252.15    100.33 o
  -3  19   2      129.06      311.56    116.17 o
  -2  19   2      130.48       75.69    121.02 o
  -1  19   2      476.91        0.00    323.00 o
   0  19   2      989.83      709.53    183.28 o
   1  19   2      321.12       41.37    307.16 o
   2  19   2      529.62      404.41    127.18 o
   3  19   2       57.53      -43.13    233.23 o
   4  19   2      146.05       90.21    278.11 o
   5  19   2       44.46      445.78    108.69 o
  -4  20   2       25.81        0.00    200.67 o
  -3  20   2      125.89     -307.60    307.60 o
  -2  20   2       43.78      -45.33    216.95 o
  -1  20   2       90.05     -239.83    239.83 o
   0  20   2      159.13      278.02     97.91 o
   1  20   2      101.18        0.00    266.67 o
   2  20   2      191.58      162.82    127.18 o
   3  20   2       20.20     -118.37    118.37 o
   4  20   2      154.06      243.35    115.29 o
  -2  21   2        7.30        0.00    111.77 o
  -1  21   2        5.30      140.82    243.79 o
   0  21   2        3.42     -272.39    272.39 o
 -11   0   3      690.42      788.58    132.02 o
  -9   0   3     2751.24     2642.97    174.70 o
  -7   0   3       18.74      126.30     74.81 o
  -5   0   3      154.94      -20.68     60.73 o
  -3   0   3     5217.35     7330.88    231.91 o
  -1   0   3       16.60       -9.24     44.45 o
   1   0   3    15442.19    20738.91    451.94 o
   3   0   3       20.32       84.49     51.49 o
   5   0   3     3775.56     3841.24    137.30 o
   7   0   3     2326.90     2147.03    133.78 o
   9   0   3     3091.67     3222.96    181.74 o
  11   0   3     3830.81     4136.08    227.95 o
 -12   1   3      384.35      339.28    140.38 o
 -11   1   3      548.61      127.62    303.20 o
 -10   1   3      383.26      598.91    126.30 o
  -9   1   3      830.06      821.58    119.25 o
  -8   1   3       17.27       56.33    173.38 o
  -7   1   3     1479.97     1844.27    124.10 o
  -6   1   3      719.39      689.13     87.13 o
  -5   1   3     2567.86     2988.85    122.78 o
  -4   1   3      182.47     -102.97    113.09 o
  -3   1   3      258.84      471.74     55.89 o
  -2   1   3      228.07      -39.16    108.25 o
  -1   1   3     7590.08     9201.55    220.91 o
   0   1   3    28168.37    25007.89    336.16 o
   1   1   3    11794.98    13179.65    368.77 o
   2   1   3       40.03      -20.24    115.73 o
   3   1   3    22608.26    26530.03    621.36 o
   4   1   3     2220.81     1827.99     86.69 o
   5   1   3     5480.94     6368.04    193.62 o
   6   1   3     4907.91     4651.82    161.06 o
   7   1   3       12.59       25.08    176.02 o
   8   1   3     1049.86      954.92    123.22 o
   9   1   3      506.07        0.00    245.55 o
  10   1   3     2450.20     2429.54    180.86 o
  11   1   3      142.53       43.13    284.28 o
 -12   2   3      484.52      171.18    139.50 o
 -11   2   3        6.39     -126.30    126.30 o
 -10   2   3     1307.58     1167.91    153.14 o
  -9   2   3      143.04       95.62     73.17 o
  -8   2   3      318.72      374.49    102.97 o
  -7   2   3     2079.61     2048.90    124.98 o
  -6   2   3     2273.17     2722.62    129.82 o
  -5   2   3     4346.66     4208.25    144.34 o
  -4   2   3     2072.43     2730.98     98.13 o
  -3   2   3    20771.22    20556.29    562.39 o
  -2   2   3    11259.51    13149.72    286.48 o
  -1   2   3      293.55      -26.40    115.29 o
   0   2   3      846.96      974.93     37.65 o
   1   2   3    29677.92    28157.36    549.19 o
   2   2   3     6608.30     7605.91    233.67 o
   3   2   3    10272.90     9535.11    273.27 o
   4   2   3    19566.91    23389.36    653.92 o
   5   2   3     3615.79     3413.95    133.78 o
   6   2   3      503.89      567.23     78.33 o
   7   2   3     1244.15     1413.90    113.53 o
   8   2   3       42.66      -58.53    222.23 o
  10   2   3      183.88      161.06    126.74 o
  11   2   3       63.32        0.00    213.43 o
 -11   3   3      221.39      129.38    114.85 o
 -10   3   3      965.93     1119.06    148.74 o
  -9   3   3      104.56       22.59    100.56 o
  -8   3   3     2883.01     2965.53    165.02 o
  -7   3   3     1732.34     1783.10    125.86 o
  -6   3   3     3954.62     4123.75    156.22 o
  -5   3   3     1536.08     1982.89    107.37 o
  -4   3   3    26750.19    29032.19    715.97 o
  -3   3   3      410.60      430.81     56.33 o
  -2   3   3    23316.79    24364.08    562.39 o
  -1   3   3     1062.02     1244.48     64.25 o
   0   3   3     1737.20      899.27     58.09 o
   1   3   3      463.30      497.26     53.25 o
   2   3   3     3262.63     2486.31     87.57 o
   3   3   3    12411.92    14825.45    345.00 o
   4   3   3     4886.90     4519.36    136.86 o
   5   3   3     1446.34     1572.32    103.41 o
   6   3   3     3437.10     3802.51    149.62 o
   7   3   3      133.62       25.96    191.86 o
   8   3   3       45.90      106.49     84.49 o
  10   3   3      221.10       38.72    253.91 o
  11   3   3        1.59     -176.02    378.01 o
 -11   4   3      103.27     -218.71    341.92 o
 -10   4   3      250.40      115.73    121.90 o
  -9   4   3     1343.93     1155.14    153.58 o
  -8   4   3      222.04      182.18     99.89 o
  -7   4   3     3610.52     3530.56    164.14 o
  -6   4   3       14.42       66.45    158.42 o
  -5   4   3     9798.77    10183.31    273.71 o
  -4   4   3      600.81     1087.38     84.49 o
  -3   4   3    28930.48    29352.55    693.97 o
  -2   4   3        5.66      -60.29    111.33 o
  -1   4   3    10467.49     9174.71    247.75 o
   0   4   3     4345.46     4825.91    154.90 o
   1   4   3     8210.24     6405.44    212.55 o
   2   4   3     2676.69     3126.59     96.81 o
   3   4   3     5455.58     4708.15    152.26 o
   4   4   3      329.93      258.75     68.21 o
   5   4   3     4772.18     4478.44    160.62 o
   6   4   3     4153.98     4188.88    167.66 o
   7   4   3     1098.91     1063.61    117.05 o
   8   4   3      199.62      276.79     96.37 o
  10   4   3       39.07      -39.16    301.44 o
  11   4   3      457.35     -178.22    315.08 o
 -11   5   3     1056.84     1112.02    142.58 o
 -10   5   3       81.13      118.81    247.75 o
  -9   5   3     2076.88     1935.80    155.34 o
  -7   5   3     1451.21     1463.62    128.06 o
  -6   5   3     2777.51     2918.88    140.82 o
  -5   5   3     1042.23     1028.85     93.73 o
  -4   5   3     7839.54     7363.00    201.55 o
  -3   5   3      873.14      895.51     70.41 o
  -2   5   3     8216.98     7601.95    249.51 o
  -1   5   3      131.85      163.26     46.65 o
   0   5   3     1394.64      911.11     44.18 o
   1   5   3      540.09      550.07     56.33 o
   2   5   3     4949.10     4445.00    117.05 o
   3   5   3     1712.82     1833.27     96.37 o
   4   5   3     3112.89     2814.59    120.58 o
   5   5   3    11422.87    12913.85    395.17 o
   6   5   3     4652.56     4424.31    174.26 o
   7   5   3     2417.35     2299.73    150.94 o
   8   5   3     1305.46     1340.41     95.29 o
  10   5   3        2.86       40.05    261.83 o
  11   5   3       76.06      126.74    129.82 o
 -11   6   3      587.50      438.73    154.02 o
 -10   6   3      497.48      526.75    137.30 o
  -9   6   3        3.32      -70.85    206.39 o
  -8   6   3     1388.63     1240.95    136.86 o
  -7   6   3      421.64      381.53     95.93 o
  -6   6   3      202.12      129.38     80.97 o
  -5   6   3     1300.38     1405.10    103.85 o
  -4   6   3       81.45       73.05    139.06 o
  -3   6   3      953.84     1587.72     94.61 o
  -2   6   3      113.12       29.48    140.38 o
  -1   6   3      115.21      359.52     54.13 o
   0   6   3      477.55      398.54     63.15 o
   1   6   3     1484.70     1098.82     67.33 o
   2   6   3     3608.95     4394.83    132.46 o
   3   6   3      398.16       83.61    128.50 o
   4   6   3     1012.17      901.23     89.77 o
   5   6   3    11850.23    12791.96    341.48 o
   6   6   3     3697.45     3736.51    162.82 o
   7   6   3     2182.70     2237.68    145.22 o
   8   6   3      101.46       90.39     80.09 o
   9   6   3     1180.55     1367.69    156.22 o
  10   6   3      133.07      147.86    120.58 o
  11   6   3      672.09      608.60    157.98 o
 -11   7   3        3.42      -18.04    104.73 o
 -10   7   3      386.03      165.02    314.20 o
  -9   7   3       84.72      -73.05    230.59 o
  -8   7   3      206.33      224.47    119.91 o
  -7   7   3      110.78      113.09    192.30 o
  -6   7   3       31.01       49.29     79.21 o
  -5   7   3     1560.32     1813.91    116.61 o
  -4   7   3      647.24     1086.94     91.97 o
  -3   7   3       94.73      115.29     57.65 o
  -2   7   3      132.84      390.33     60.29 o
  -1   7   3      557.78      462.06     63.81 o
   0   7   3        8.06       10.38     24.91 o
   1   7   3      852.39      989.68     68.65 o
   2   7   3      504.17      311.56     63.37 o
   3   7   3       17.10       54.13    136.86 o
   4   7   3      419.81      337.52     76.13 o
   5   7   3     1262.54     1252.84    105.61 o
   6   7   3     3684.91     3308.33    172.50 o
   7   7   3      417.56        0.00    224.87 o
   8   7   3     3885.01     3791.69    145.15 o
   9   7   3      184.52       67.77    112.65 o
  10   7   3     2177.71     2068.26    195.38 o
  11   7   3       25.96     -236.31    309.80 o
 -11   8   3      827.19      828.62    157.54 o
 -10   8   3      326.48       42.25    278.11 o
  -9   8   3      154.03      166.34    107.37 o
  -8   8   3     1066.41     1057.45    130.26 o
  -6   8   3      866.89      884.07    106.93 o
  -5   8   3      777.18      795.18     92.85 o
  -4   8   3      283.47      239.83     75.25 o
  -3   8   3       70.31      216.07     68.65 o
  -2   8   3       58.83       17.60    114.41 o
  -1   8   3      910.11      715.09     76.57 o
   0   8   3      685.91      706.63     75.47 o
   1   8   3      186.69       49.29    130.70 o
   2   8   3      509.91      540.39     73.49 o
   3   8   3     2912.52     2510.07    123.22 o
   4   8   3     3887.90     4514.52    163.26 o
   5   8   3      496.00      491.98     88.45 o
   6   8   3      967.45      877.47    120.14 o
   7   8   3      535.83      676.36    108.25 o
   9   8   3     2666.30     2702.38    183.94 o
  10   8   3      102.75      172.50    108.69 o
  11   8   3      820.37      784.18    166.78 o
 -10   9   3      253.02       87.57    290.88 o
  -9   9   3     1245.44     1240.52    154.90 o
  -8   9   3      264.23      439.17    110.01 o
  -7   9   3       51.08       94.17    163.26 o
  -6   9   3      155.92      166.34     85.81 o
  -5   9   3      312.71       98.57    197.14 o
  -4   9   3     3780.40     3613.29    155.34 o
  -3   9   3      265.84       62.05    179.10 o
  -2   9   3     3453.80     2834.39    132.46 o
  -1   9   3     1020.39     1219.83     91.97 o
   0   9   3     7290.76     7068.58    165.45 o
   1   9   3     1788.59     1872.43    104.29 o
   2   9   3     4529.89     4482.40    157.54 o
   3   9   3     4232.25     4463.48    162.38 o
   4   9   3     1858.37     1899.72    118.81 o
   5   9   3      937.57      977.80    113.53 o
   6   9   3        8.08     -250.39    250.39 o
   7   9   3      299.40      347.14    118.81 o
   9   9   3      361.32      333.56    119.69 o
  10   9   3        9.09     -133.34    231.03 o
 -10  10   3      107.28     -277.23    277.23 o
  -9  10   3      848.58     1106.74    145.66 o
  -8  10   3      199.52        0.00    281.64 o
  -7  10   3      700.27      906.89    137.30 o
  -6  10   3      162.05      -29.04    235.87 o
  -5  10   3     2487.38     2506.55    146.98 o
  -4  10   3        0.20      -95.49    179.10 o
  -3  10   3     9786.82    10160.87    318.60 o
  -2  10   3     1030.90     1192.55    101.21 o
  -1  10   3     8925.06     8296.80    233.67 o
   0  10   3      459.79      481.40     55.68 o
   1  10   3     8151.51     7677.20    225.31 o
   2  10   3      617.26      524.99     77.01 o
   3  10   3     3335.79     3253.77    145.66 o
   4  10   3       42.20       29.92     74.81 o
   5  10   3      369.83      367.89     93.29 o
   6  10   3     1345.19     1398.49    133.34 o
   7  10   3      315.30       33.44    247.75 o
   8  10   3       17.67     -245.55    245.55 o
   9  10   3        4.22       41.37    180.42 o
  10  10   3        7.32      156.66    107.81 o
 -10  11   3      200.37      285.16    121.90 o
  -9  11   3      332.69     -335.76    335.76 o
  -8  11   3      510.61      642.48    132.46 o
  -7  11   3       91.15       13.64    102.09 o
  -6  11   3      680.39      730.49    115.73 o
  -5  11   3        0.45        0.00    169.42 o
  -4  11   3     5052.08     5038.19    199.78 o
  -3  11   3     1375.71     1325.45    111.77 o
  -2  11   3    12243.50    11861.24    356.00 o
  -1  11   3      306.73      319.92     80.09 o
   0  11   3     8679.19     8628.25    176.27 o
   1  11   3      196.12      314.64     71.73 o
   2  11   3     3778.26     3977.22    156.66 o
   3  11   3      150.27      168.10     75.25 o
   4  11   3       74.62      -15.84     79.65 o
   5  11   3       31.55        0.00    157.54 o
   6  11   3     1120.92     1277.63     91.75 o
   8  11   3       21.26     -113.09    113.09 o
   9  11   3       48.20      266.67    101.21 o
  10  11   3       74.68      105.17    118.81 o
  -9  12   3      380.35      469.10    133.34 o
  -8  12   3     1170.26      969.00    141.26 o
  -7  12   3      245.38      144.78    229.27 o
  -6  12   3     1545.80     1315.45    137.96 o
  -4  12   3        6.79       83.61    160.18 o
  -3  12   3     3417.73     3673.58    170.30 o
  -2  12   3      526.36      369.21     97.69 o
  -1  12   3     1710.98     1685.85    115.29 o
   0  12   3       15.97      -27.27    114.55 o
   1  12   3     2032.38     2054.62    125.86 o
   2  12   3     1215.22     1225.11    115.29 o
   3  12   3      327.94      378.89     89.33 o
   4  12   3     2399.06     2410.18    158.86 o
   5  12   3      209.60      367.01     83.61 o
   7  12   3      960.88     1146.78    137.30 o
   8  12   3      729.02      396.49    137.74 o
   9  12   3        0.63      134.22    256.99 o
  -9  13   3      354.84      -89.33    340.16 o
  -8  13   3       66.78       33.44    126.30 o
  -7  13   3      603.28      599.35    119.25 o
  -6  13   3       57.86      175.58     99.01 o
  -5  13   3       94.69      -63.11    144.79 o
  -3  13   3      123.07       28.16    185.26 o
  -2  13   3       29.09       26.84     72.17 o
  -1  13   3       14.86       15.40     73.93 o
   0  13   3       24.84       36.99     52.05 o
   1  13   3       98.84     -186.14    204.63 o
   2  13   3        0.22     -172.50    172.50 o
   3  13   3      636.41      497.70    108.25 o
   4  13   3      124.30      -48.41    106.93 o
   5  13   3      823.32      717.34     90.22 o
   7  13   3      393.86      333.56    115.73 o
   8  13   3      618.37      170.74    324.76 o
   9  13   3      216.04      102.97    121.02 o
  -8  14   3       51.02      176.90    279.87 o
  -7  14   3       12.04       73.49    105.17 o
  -6  14   3        0.70      -74.81    102.53 o
  -5  14   3        2.81       34.76    210.35 o
  -4  14   3      187.20      102.78     67.73 o
  -2  14   3        7.22       29.04    146.10 o
  -1  14   3      209.17      136.86     84.93 o
   0  14   3        3.36       34.44    144.56 o
   1  14   3      161.95     -114.85    190.54 o
   2  14   3       90.95      -29.48    226.63 o
   3  14   3      596.80      645.77     78.37 o
   4  14   3      196.60      230.22    106.71 o
   6  14   3       88.96     -190.54    267.11 o
   7  14   3      555.84      765.26    129.82 o
   8  14   3        3.17       44.89    249.07 o
  -8  15   3       72.22       36.52    117.49 o
  -7  15   3      351.48      464.26    115.29 o
  -6  15   3        6.25       55.89    111.33 o
  -5  15   3       13.00       66.89     91.97 o
  -4  15   3      145.47      208.59     86.69 o
  -3  15   3        1.63       99.89    160.09 o
  -2  15   3      107.98      134.66     99.01 o
  -1  15   3       10.36       62.93    140.38 o
   0  15   3      360.51      412.82     76.12 o
   1  15   3      512.93      510.81    106.49 o
   2  15   3        4.43       -7.28     75.07 o
   3  15   3       44.79       33.44    166.78 o
   5  15   3      401.00     -113.09    284.72 o
   6  15   3       87.32      120.14    104.73 o
   7  15   3      423.11      381.53    124.54 o
   8  15   3      580.27      413.65    153.14 o
  -7  16   3      313.20      438.73    131.58 o
  -6  16   3      305.16        0.00    292.20 o
  -5  16   3      381.46      558.43    127.62 o
  -4  16   3      105.38      -74.81    253.91 o
  -3  16   3      941.34      867.35    135.10 o
  -2  16   3        8.54     -172.50    192.30 o
  -1  16   3     1019.28     1231.71    138.18 o
   0  16   3       79.31      -88.94     88.94 o
   3  16   3      210.64      231.47    119.25 o
   4  16   3      597.29      531.15    121.46 o
   5  16   3      235.34      278.11    110.01 o
   6  16   3      335.16       85.37    282.96 o
   7  16   3       73.26      110.01    122.78 o
  -7  17   3      266.07      291.32    124.10 o
  -6  17   3      528.04      173.82    363.05 o
  -5  17   3       37.81      -42.25    269.75 o
  -4  17   3     1039.47     1355.81    142.58 o
  -3  17   3      199.64      237.63    111.33 o
  -2  17   3     2862.55     2708.10    186.58 o
  -1  17   3       99.91     -181.30    238.07 o
   0  17   3     1760.73     1885.78    116.97 o
   1  17   3       52.83     -249.51    249.51 o
   2  17   3      917.46     1073.29    133.78 o
   3  17   3      216.43      122.78    110.89 o
   4  17   3      269.74      537.31    111.33 o
   5  17   3        4.64     -232.79    232.79 o
   6  17   3       71.59        9.24    121.90 o
  -6  18   3        0.80     -255.23    255.23 o
  -5  18   3      673.60      853.27    149.62 o
  -4  18   3      183.95      -59.85    104.29 o
  -3  18   3     1147.83     1102.78    156.66 o
  -2  18   3      147.54      -40.49    257.87 o
  -1  18   3     2080.20     2495.11    182.62 o
   0  18   3      519.60      225.97    229.49 o
   1  18   3     1293.76     1087.38    161.50 o
   2  18   3      214.74       40.05    221.79 o
   3  18   3      176.38      347.20    112.65 o
   4  18   3       92.07       17.16    110.01 o
   5  18   3      135.90      -90.65    264.03 o
   6  18   3       74.16       47.97    267.55 o
  -5  19   3       11.12       56.33    110.01 o
  -4  19   3      267.49     -221.35    309.80 o
  -3  19   3       34.07       26.40    113.53 o
  -2  19   3      612.89      582.63    138.18 o
  -1  19   3       39.95       84.49     91.53 o
   0  19   3      174.82      345.52    352.70 o
   1  19   3      391.19      -42.25    307.60 o
   2  19   3       82.22       43.13    187.02 o
   3  19   3      327.39      326.96    117.05 o
   4  19   3       29.31       91.97    304.96 o
   5  19   3       79.07        0.00    122.78 o
  -3  20   3       13.91      184.82    116.17 o
  -2  20   3        5.51     -133.34    278.11 o
  -1  20   3        9.00     -131.58    252.15 o
   0  20   3       44.13      -81.65    240.93 o
   1  20   3        0.44     -181.30    231.03 o
   2  20   3       18.91     -312.00    312.00 o
   3  20   3       35.74       47.53    206.83 o
   0  21   3        1.84     -231.91    231.91 o
 -10   0   4     2626.22     2837.47    198.46 o
  -8   0   4     1181.57     1246.24    119.25 o
  -6   0   4     2575.73     2609.53    129.38 o
  -4   0   4      389.06      563.71     72.17 o
  -2   0   4     2223.86     4219.25    132.02 o
   0   0   4    25587.76    23449.04    370.13 o
   2   0   4     9372.55    13282.62    319.04 o
   4   0   4     1421.74     2374.10    110.45 o
   6   0   4      993.04      900.35     98.13 o
   8   0   4     2328.86     2159.79    158.42 o
  10   0   4      928.58     1075.93    132.90 o
 -11   1   4     1188.98     1150.30    172.06 o
 -10   1   4      412.15      115.29    290.00 o
  -9   1   4     1433.38     1676.17    150.94 o
  -8   1   4       20.99     -222.23    222.23 o
  -7   1   4     2577.34     2462.99    141.70 o
  -6   1   4      985.16      943.92     99.01 o
  -5   1   4      417.22      320.36     73.49 o
  -4   1   4     7782.42     9071.29    249.51 o
  -3   1   4     1897.47     1596.52     77.01 o
  -2   1   4     2767.53     3440.35     98.13 o
  -1   1   4     9987.26     8265.99    241.59 o
   0   1   4     5332.92     6289.10    146.85 o
   1   1   4     2221.12     3828.48    104.29 o
   2   1   4     1187.39     1382.21     73.49 o
   3   1   4      827.92     1607.08     82.29 o
   4   1   4     2001.80     2567.28    110.45 o
   5   1   4     1482.85     1010.81     89.77 o
   6   1   4      345.63      385.05     79.21 o
   7   1   4      735.45      742.37    102.53 o
   8   1   4      403.41      320.36     96.81 o
  10   1   4      639.57      117.93    245.55 o
  11   1   4      318.40      508.26    132.02 o
 -11   2   4      384.25      210.35    124.98 o
 -10   2   4      174.51      208.59    126.30 o
  -9   2   4       94.31      149.62     98.13 o
  -8   2   4      526.61      688.69    100.33 o
  -7   2   4     2014.03     2071.34    134.66 o
  -6   2   4      562.09      629.72     91.97 o
  -5   2   4     6672.70     7436.49    240.27 o
  -4   2   4     6798.70     7772.69    223.99 o
  -3   2   4     6773.48     8232.55    267.55 o
  -2   2   4    19184.62    18559.32    516.18 o
  -1   2   4    12728.34    14882.66    315.08 o
   0   2   4     4347.53     3152.67     90.65 o
   1   2   4      641.98      720.37     60.73 o
   2   2   4     9887.91     9432.14    272.83 o
   3   2   4     2508.12     2863.88    101.65 o
   4   2   4     6663.23     6153.29    183.06 o
   5   2   4     1957.82     2040.09    115.29 o
   6   2   4     3201.86     3246.29    151.82 o
   7   2   4     1889.29     1729.42    142.58 o
   8   2   4       20.10     -182.62    257.87 o
  10   2   4      746.12      807.06    136.86 o
  11   2   4     1358.78     1093.98    165.02 o
 -11   3   4      346.89     -350.72    350.72 o
 -10   3   4       63.91       77.89    275.91 o
  -9   3   4        3.75       34.32    191.86 o
  -7   3   4      555.20      448.86     89.77 o
  -6   3   4      818.23     1006.85     93.29 o
  -5   3   4     1171.25      870.87     91.97 o
  -4   3   4      512.74      709.81     71.29 o
  -3   3   4    21782.05    21894.05    619.60 o
  -2   3   4     6785.91     7805.69    209.91 o
  -1   3   4    14545.64    12797.24    307.60 o
   0   3   4        0.31      -42.87     42.87 o
   1   3   4     7812.56     6423.04    219.15 o
   2   3   4     2038.75     2264.52     88.45 o
   3   3   4    29909.76    30650.27    756.89 o
   4   3   4      938.19     1060.09     90.21 o
   5   3   4     8203.44     7603.71    228.83 o
   6   3   4      286.78      355.12     79.21 o
   7   3   4     4217.64     4339.82    182.62 o
   8   3   4      106.99      -92.27    169.39 o
  10   3   4      879.97      998.92    136.86 o
  11   3   4       37.78      126.74    111.33 o
 -11   4   4      189.52     -268.43    346.32 o
 -10   4   4        8.45      159.74    252.59 o
  -9   4   4     1392.15     1156.46    135.98 o
  -7   4   4        5.14      -26.40    191.86 o
  -6   4   4     1065.36     1282.32    113.09 o
  -5   4   4     1682.33     1809.51    113.97 o
  -4   4   4     5344.58     4935.22    168.98 o
  -3   4   4      311.41      266.23     66.89 o
  -2   4   4     9424.22     8473.70    272.39 o
  -1   4   4     1842.29     1656.81     78.33 o
   0   4   4     7896.47     6021.72    137.55 o
   1   4   4     1759.99     2191.03     82.73 o
   2   4   4    18095.44    17502.75    383.73 o
   3   4   4     1237.56     1609.72     96.81 o
   4   4   4     7960.59     8062.25    255.23 o
   5   4   4     2000.87     2045.38    119.25 o
   6   4   4     4507.38     4595.05    177.78 o
   7   4   4       23.46     -138.18    204.63 o
   8   4   4     2526.30     2561.82    117.41 o
  10   4   4       69.21       64.69    103.85 o
  11   4   4      482.44      559.31    136.86 o
 -11   5   4       57.98      -88.01    278.11 o
 -10   5   4     1559.15     1625.56    152.26 o
  -9   5   4      210.14      198.90    113.53 o
  -8   5   4      517.41      335.76    115.73 o
  -7   5   4      195.97      -55.01    219.59 o
  -6   5   4     4376.34     4545.33    176.46 o
  -5   5   4     7449.99     7246.82    233.67 o
  -4   5   4     4085.05     4092.95    143.46 o
  -3   5   4     1895.83     1588.60     92.85 o
  -2   5   4      579.32      457.22     55.01 o
  -1   5   4     1733.38     1394.09     73.49 o
   0   5   4       18.32       -0.57    150.50 o
   1   5   4     8724.23     7871.70    257.87 o
   2   5   4       38.16      -30.80    133.78 o
   3   5   4     4477.02     3663.46    136.86 o
   4   5   4     1397.28     1510.71     99.89 o
   5   5   4     2798.87     2567.72    130.26 o
   6   5   4     1183.77     1479.46    112.21 o
   7   5   4     2192.54     2228.88    155.78 o
   8   5   4     1946.72     1614.12    102.34 o
   9   5   4        6.90        0.00    256.11 o
  10   5   4     1125.76      712.89    160.18 o
  11   5   4      129.59       46.65    304.96 o
 -11   6   4      153.92      358.20    123.22 o
 -10   6   4      697.56      749.85    131.14 o
  -9   6   4      111.07     -109.13    244.23 o
  -8   6   4     1432.92     1590.69    102.98 o
  -7   6   4     1082.64     1189.91    127.18 o
  -6   6   4     5179.78     5011.35    189.66 o
  -5   6   4     2658.66     3465.87    148.30 o
  -4   6   4        0.62       23.32     62.93 o
  -3   6   4     1732.94     1757.58    100.33 o
  -2   6   4      793.71      555.79     67.33 o
  -1   6   4       10.05     -122.34    138.62 o
   0   6   4        8.83       29.36     40.60 o
   1   6   4        4.93      -14.96    102.97 o
   2   6   4     2162.05     2153.63    106.93 o
   3   6   4     1254.50     1241.40     95.05 o
   4   6   4       89.06       39.60    156.22 o
   5   6   4       28.80       67.33    177.78 o
   6   6   4      252.25       77.89    225.31 o
   7   6   4     1129.10     1094.42    121.90 o
   8   6   4     1576.01     1682.41    266.67 o
   9   6   4      669.40      189.22    290.44 o
  10   6   4      317.07      659.64    122.78 o
  11   6   4      487.12      511.34    141.26 o
 -11   7   4     2131.13     2187.95    199.78 o
 -10   7   4       25.95      270.19     97.69 o
  -9   7   4     1504.79     1566.60    159.30 o
  -8   7   4       77.87       33.27    141.04 o
  -7   7   4     2300.43     2286.53    152.26 o
  -6   7   4      108.58      -77.45    173.38 o
  -5   7   4      878.52      977.36     99.89 o
  -4   7   4      216.43      255.23     72.61 o
  -3   7   4       95.53      -37.84    157.54 o
  -2   7   4        0.87     -148.30    148.30 o
  -1   7   4       25.86        0.00    121.02 o
   0   7   4       86.20      151.18     37.01 o
   1   7   4      565.15      473.50     60.73 o
   2   7   4      852.27      967.68     86.25 o
   3   7   4     3506.86     4162.48    158.86 o
   4   7   4     2084.08     2111.38    117.49 o
   5   7   4      277.45      343.68     80.97 o
   6   7   4     1512.15     1334.69    125.42 o
   7   7   4     1951.20     1934.04    139.50 o
   9   7   4     1084.28      979.12    150.06 o
  10   7   4       12.60       86.69    245.11 o
 -10   8   4     1015.25     1009.49    172.06 o
  -9   8   4      847.15      752.05    146.10 o
  -8   8   4     1132.95     1333.37    138.62 o
  -6   8   4      441.67      454.58     97.69 o
  -5   8   4     2225.62     2266.72    129.38 o
  -4   8   4       16.81     -169.86    169.86 o
  -3   8   4     3343.97     3585.13    147.42 o
  -2   8   4      390.28      434.33     60.73 o
  -1   8   4      114.34        0.00    117.05 o
   0   8   4      698.82      588.07     51.55 o
   1   8   4      432.63      492.42     73.05 o
   2   8   4       55.48      -56.33    156.66 o
   3   8   4       23.13       40.93    160.18 o
   4   8   4       83.49       18.04     74.81 o
   5   8   4     3798.67     3522.64    175.14 o
   6   8   4      845.09      648.64    114.85 o
   7   8   4      216.07      192.96    102.09 o
   9   8   4      192.74      198.02    304.52 o
  10   8   4      763.26      133.34    368.77 o
 -10   9   4      357.15      251.71    130.70 o
  -9   9   4      553.70      785.50    122.78 o
  -8   9   4      195.62      208.15     95.93 o
  -7   9   4      402.27      453.18    234.11 o
  -6   9   4      283.63      264.91     91.97 o
  -5   9   4      543.22      556.23     99.45 o
  -4   9   4     2864.50     2992.81    156.22 o
  -3   9   4     3359.69     3083.02    149.62 o
  -2   9   4     3092.80     3216.80    139.06 o
  -1   9   4     4948.40     4972.18    161.50 o
   0   9   4      496.48      509.29     51.50 o
   1   9   4     1579.54     1549.43    102.97 o
   2   9   4      822.32      825.98     91.97 o
   3   9   4     3755.17     3635.29    154.90 o
   4   9   4        4.75     -138.18    138.18 o
   5   9   4      498.42      484.50     95.93 o
   6   9   4      301.11      272.39     94.61 o
   7   9   4      907.34     1080.18    149.62 o
   8   9   4     1166.56     1115.98    146.98 o
   9   9   4     1447.08     1154.26    154.90 o
  10   9   4      502.14      447.98    121.02 o
 -10  10   4       41.01        0.00    116.17 o
  -9  10   4       24.29      -83.17    242.91 o
  -8  10   4       49.37      609.04    135.98 o
  -7  10   4      188.01      135.98    230.15 o
  -5  10   4       15.10     -138.18    154.02 o
  -4  10   4     2114.44     2252.64    142.58 o
  -3  10   4     1449.91     1368.13    113.53 o
  -2  10   4     7533.17     7403.92    213.87 o
  -1  10   4      744.68      781.10     86.69 o
   0  10   4    12412.37    11785.71    341.70 o
   1  10   4        0.05       84.93    134.66 o
   2  10   4    10271.69    10708.30    323.88 o
   3  10   4      610.63      673.72     94.17 o
   4  10   4     4336.37     4207.37    183.06 o
   5  10   4      458.68      413.65     98.13 o
   6  10   4     1469.97     1542.92    142.14 o
   8  10   4      967.42      998.48    147.42 o
   9  10   4       66.26       76.57    103.41 o
  10  10   4       35.23       47.09    263.15 o
 -10  11   4        0.36      197.14    109.13 o
  -9  11   4       81.53     -217.39    264.47 o
  -8  11   4      475.61      435.65    127.62 o
  -7  11   4      208.01      184.38    107.37 o
  -6  11   4        1.80     -162.59    165.63 o
  -4  11   4      812.04      895.51     97.25 o
  -3  11   4     3677.29     3744.87    160.62 o
  -2  11   4       89.65     -119.25    176.90 o
  -1  11   4     4151.53     4070.95    172.50 o
   0  11   4       27.67      132.30    121.02 o
   1  11   4     8479.72     8813.42    232.79 o
   2  11   4      350.95      368.77     88.01 o
   3  11   4     5068.85     5166.69    198.46 o
   4  11   4      181.63      284.28     88.89 o
   5  11   4     1936.99     1958.68    153.14 o
   6  11   4      266.31      174.75     92.41 o
   8  11   4      359.33       79.65    225.75 o
   9  11   4       92.26      114.85    122.78 o
  -9  12   4      283.91       43.57    324.32 o
  -8  12   4       65.73      -40.93    281.64 o
  -7  12   4     1563.82     1499.71    163.70 o
  -6  12   4      816.36      638.52    129.82 o
  -5  12   4      723.08      583.95    108.25 o
  -4  12   4      348.45      447.10    104.29 o
  -3  12   4      162.96       76.57     90.21 o
  -2  12   4      389.01      309.80     89.33 o
  -1  12   4     1334.18     1470.22    115.29 o
   0  12   4     2355.35     2292.51     96.24 o
   1  12   4       50.05      -51.49    174.26 o
   2  12   4     1778.29     1631.72    131.58 o
   3  12   4      382.82      290.44     91.53 o
   4  12   4       47.31       29.48    194.06 o
   5  12   4      680.15      533.56     79.35 o
   7  12   4     1044.84      907.83    136.86 o
   8  12   4      115.08       41.81    311.12 o
   9  12   4      605.22      608.60    137.30 o
  -9  13   4      435.42      619.16    143.46 o
  -8  13   4      166.74     -215.63    240.27 o
  -7  13   4      437.63      405.73    117.93 o
  -6  13   4      908.84      896.39    127.18 o
  -5  13   4       78.43      168.54     99.01 o
  -4  13   4       12.06      -31.68    201.99 o
  -2  13   4     1963.84     1706.97    139.94 o
  -1  13   4      364.76      455.90     88.01 o
   0  13   4      230.54      300.57    118.81 o
   1  13   4       14.40     -110.89    170.74 o
   2  13   4      992.44      781.10    112.21 o
   3  13   4      136.24       89.33    212.99 o
   4  13   4       55.84      893.06    876.59 o
   5  13   4      368.86      392.09    109.57 o
   6  13   4      224.64      171.18    104.29 o
   7  13   4       21.73     -240.27    240.27 o
   8  13   4      563.36      649.52    146.54 o
   9  13   4      103.83      143.90    299.68 o
  -8  14   4      492.10      175.14    333.56 o
  -7  14   4       47.35      208.15     89.33 o
  -6  14   4      217.47      169.42    123.22 o
  -5  14   4       25.20        7.04    102.09 o
  -4  14   4       43.56      -20.24    106.49 o
  -3  14   4       30.91      -91.97     91.97 o
   0  14   4        2.41     -129.45    129.45 o
   1  14   4       91.81        6.16     86.69 o
   2  14   4        7.95       67.33     76.57 o
   3  14   4       26.79     -108.64    159.74 o
   4  14   4      222.45      262.71     92.41 o
   6  14   4      106.85      -39.16    212.11 o
   7  14   4       41.08       84.93    239.39 o
   8  14   4        3.68     -183.50    259.63 o
  -8  15   4      510.71       46.65    345.44 o
  -7  15   4      205.09      308.04    128.94 o
  -6  15   4      653.00      416.29    133.34 o
  -5  15   4       19.48     -114.41    174.70 o
  -4  15   4      420.85      172.06    110.89 o
  -3  15   4       72.65      192.30     95.93 o
  -2  15   4      226.98       66.18     69.06 o
  -1  15   4     1363.65     1280.50     98.69 o
   0  15   4       25.76     -101.60    126.67 o
   1  15   4       75.01     -166.15    166.15 o
   2  15   4        0.06      -90.35    138.84 o
   5  15   4       21.72      -77.89    227.07 o
   6  15   4      509.78      279.87    134.66 o
   7  15   4        0.22     -107.81    107.81 o
   8  15   4      395.82      271.07    137.74 o
  -7  16   4      592.63      181.74    363.93 o
  -6  16   4        2.20      -86.69    252.59 o
  -5  16   4      393.55      650.40    121.46 o
  -4  16   4        4.99     -231.03    231.03 o
  -3  16   4       30.69      -36.96     94.17 o
  -2  16   4     1041.41     1042.93    132.02 o
  -1  16   4      969.91      884.07    131.14 o
   0  16   4     1408.03     1481.66    145.22 o
   3  16   4       34.09      179.54     87.57 o
   4  16   4      680.84      774.50    133.34 o
   5  16   4       18.28     -163.70    208.59 o
   6  16   4      120.56       44.01    266.67 o
   7  16   4      569.20      498.14    148.74 o
  -6  17   4      112.27      133.34    297.92 o
  -5  17   4       74.11      129.82    225.31 o
  -4  17   4        5.71     -123.22    213.43 o
  -3  17   4      647.96      947.00    137.74 o
  -2  17   4       29.39       84.05     99.01 o
  -1  17   4     1785.38     1874.19    166.34 o
   0  17   4       69.89       -5.64     95.49 o
   1  17   4     2309.21     2782.47    184.82 o
   2  17   4       46.27      116.17    201.11 o
   3  17   4     1006.10      830.38    156.66 o
   4  17   4       37.35      -24.64    107.81 o
   5  17   4      931.35     1049.09    157.54 o
   6  17   4       22.36      -46.21    297.04 o
  -5  18   4        8.18       88.89    227.07 o
  -4  18   4      211.14      448.42    117.05 o
  -3  18   4      252.21      304.08    115.29 o
  -2  18   4     1382.67     1486.95    161.06 o
  -1  18   4        0.22       40.93    267.11 o
   0  18   4     1338.28     1501.36    116.49 o
   1  18   4       12.91     -106.05    106.05 o
   2  18   4     1737.74     1714.01    178.22 o
   3  18   4        3.84       84.93    190.10 o
   4  18   4      533.61      556.67    149.18 o
   5  18   4      139.78      223.11    111.33 o
  -4  19   4      259.81      201.99    134.22 o
  -3  19   4      216.90       69.97    131.14 o
  -2  19   4      194.06      -44.01    282.08 o
  -1  19   4      165.97        0.00    281.64 o
   0  19   4       19.15     -129.59    182.43 o
   1  19   4      358.42      286.04    130.26 o
   2  19   4        7.33      -79.21    104.73 o
   3  19   4       54.69      -45.33    267.99 o
   4  19   4       44.72     -293.96    293.96 o
  -2  20   4        2.41      295.28    116.17 o
  -1  20   4       57.45     -242.03    242.03 o
   0  20   4        9.13     -106.28    106.28 o
   1  20   4        0.01      -92.85    245.55 o
   2  20   4        1.71      188.78     96.37 o
 -11   0   5     2350.95     2435.26    208.59 o
  -9   0   5     3658.24     3498.00    205.51 o
  -7   0   5     4257.17     4402.31    185.70 o
  -5   0   5     5822.56     6127.77    201.55 o
  -3   0   5     8498.25     8849.06    299.24 o
  -1   0   5     3846.77     3126.59     98.57 o
   1   0   5      473.23     1003.33     64.69 o
   3   0   5     6624.41     9124.98    245.11 o
   5   0   5      875.21     1130.06     95.49 o
   7   0   5      430.64      480.54     93.29 o
  11   0   5        4.18     -131.14    131.14 o
 -11   1   5      145.81     -287.36    287.36 o
 -10   1   5     1482.33     1666.49    162.82 o
  -9   1   5      374.90      175.58    296.16 o
  -7   1   5       28.24       53.25    176.02 o
  -6   1   5     2606.62     2659.69    140.38 o
  -5   1   5     3698.18     4029.14    153.58 o
  -4   1   5     5644.79     5853.17    181.74 o
  -3   1   5    13132.05    15473.65    384.17 o
  -2   1   5    11668.47    11483.23    321.24 o
  -1   1   5     9349.58    10411.70    292.20 o
   0   1   5     2000.93     1409.43     71.51 o
   1   1   5      804.64      888.47     63.37 o
   2   1   5      109.44       34.32     48.41 o
   3   1   5     5151.44     6533.94    215.19 o
   4   1   5      888.52      778.02     81.85 o
   5   1   5       70.10       84.05    160.18 o
   6   1   5        7.63     -179.98    179.98 o
   7   1   5      291.94      190.54     93.73 o
   8   1   5      384.08      480.23     73.79 o
  10   1   5       54.28     -122.78    274.59 o
  11   1   5      430.10      480.98    140.82 o
 -11   2   5        0.98      -90.21    262.71 o
 -10   2   5        2.80      161.06    254.79 o
  -9   2   5       40.50       35.20    214.31 o
  -8   2   5       27.28      125.42    198.02 o
  -7   2   5      740.13      820.70    103.85 o
  -6   2   5     1497.03     1872.43    117.93 o
  -5   2   5      755.53      436.97     86.25 o
  -4   2   5      991.25      991.00     82.73 o
  -3   2   5     4831.02     4524.21    142.58 o
  -2   2   5    11382.71    12491.40    335.32 o
  -1   2   5     9624.32     8600.87    267.99 o
   0   2   5       13.10      125.31     68.43 o
   1   2   5     4175.80     3072.90    101.65 o
   2   2   5     2461.38     2237.24     94.17 o
   3   2   5     8686.60     8418.69    248.63 o
   4   2   5      509.33      708.93     83.61 o
   5   2   5     2659.16     2563.76    135.54 o
   6   2   5      120.43       74.81    178.22 o
   7   2   5     1110.97      994.96    115.29 o
   8   2   5       37.23       58.34     88.73 o
  10   2   5      740.12       82.29    272.83 o
  11   2   5      333.72      167.22    149.18 o
 -11   3   5      105.72      -44.01    236.75 o
 -10   3   5      449.46      187.02    127.18 o
  -9   3   5       18.06     -282.52    282.52 o
  -8   3   5      585.51      679.44    115.29 o
  -7   3   5      104.03      121.90     80.09 o
  -6   3   5       10.80     -178.66    178.66 o
  -5   3   5     1346.08     1392.33    107.37 o
  -4   3   5      535.76      460.30     77.01 o
  -3   3   5      196.06      259.63     58.53 o
  -2   3   5      902.42      657.88     65.13 o
  -1   3   5     2154.39     2785.99     97.25 o
   0   3   5     2191.28     1758.20     55.69 o
   1   3   5       18.10       25.96     43.57 o
   2   3   5    14177.30    13798.36    362.17 o
   3   3   5       76.76      111.77     62.49 o
   4   3   5     8234.44     7730.45    254.35 o
   5   3   5      100.66     -156.66    156.66 o
   6   3   5     4795.05     4961.18    187.46 o
   7   3   5      256.71      -28.60    270.63 o
   8   3   5     2644.89     2605.05    118.83 o
  10   3   5     2822.38     2499.51    204.63 o
  11   3   5       39.76      -18.92    120.58 o
 -11   4   5      452.09      284.72    131.58 o
 -10   4   5      212.18      148.30    112.65 o
  -9   4   5       17.02     -275.47    275.47 o
  -8   4   5       11.95      129.38    258.31 o
  -7   4   5      201.36       84.93    245.11 o
  -6   4   5      129.35      255.23     79.65 o
  -5   4   5       28.99       17.60     70.41 o
  -4   4   5      835.46      857.67     85.81 o
  -3   4   5      240.99      166.34     56.77 o
  -2   4   5       22.84       15.84    131.14 o
  -1   4   5     2859.55     2062.10     88.45 o
   0   4   5      623.32      731.67     43.71 o
   1   4   5    12964.50    11044.06    326.08 o
   2   4   5     3378.59     3523.96    129.82 o
   3   4   5    12134.50    12276.21    372.29 o
   4   4   5      105.01      193.62     62.93 o
   5   4   5    10466.13    10486.51    315.52 o
   6   4   5        0.69       67.77     71.29 o
   7   4   5     6716.90     5995.31    225.75 o
   8   4   5        0.67      -39.57    151.66 o
   9   4   5     1271.99     1415.66    170.30 o
  10   4   5       15.79      414.97    111.77 o
  11   4   5      928.65     1175.39    166.78 o
 -11   5   5      149.97      -45.77    333.56 o
 -10   5   5       23.51       83.17    186.14 o
  -9   5   5      101.91     -267.55    267.55 o
  -8   5   5      430.77      629.88     80.56 o
  -7   5   5       74.11      168.54     91.97 o
  -6   5   5     1496.23     1457.46    121.46 o
  -5   5   5     9050.90     9324.76    266.23 o
  -4   5   5     2896.35     2857.28    130.70 o
  -3   5   5     6294.38     6523.38    194.50 o
  -2   5   5      417.87      690.01     79.21 o
  -1   5   5       22.35       12.76     55.01 o
   0   5   5     5376.49     4418.89    101.56 o
   1   5   5      537.67      533.35     62.49 o
   2   5   5     7159.73     6724.92    190.98 o
   3   5   5     4466.96     4431.35    155.34 o
   4   5   5     5367.40     5161.84    172.50 o
   5   5   5       91.93     -174.70    174.70 o
   6   5   5     2383.74     2370.58    141.26 o
   7   5   5     1365.60     1306.96    125.86 o
   8   5   5      926.65     1090.46    126.74 o
   9   5   5       85.30       77.01    237.63 o
  10   5   5      118.71       85.81    243.35 o
  11   5   5      796.03      221.35    148.74 o
 -11   6   5      600.96      876.15    156.22 o
 -10   6   5       70.32     -102.09    126.74 o
  -9   6   5     1296.02     1320.60    157.98 o
  -8   6   5        4.42      -99.89     99.89 o
  -6   6   5     1352.60     1473.74    129.82 o
  -5   6   5    12562.34    13021.67    360.85 o
  -4   6   5     5683.14     6405.88    194.50 o
  -3   6   5      970.48      676.80     80.09 o
  -2   6   5      945.34      959.32     88.01 o
  -1   6   5      241.84        0.00    124.98 o
   0   6   5      148.41       63.04    114.63 o
   1   6   5     7194.19     7105.57    195.82 o
   2   6   5      640.02      673.28     78.77 o
   3   6   5       76.38       16.28     64.69 o
   4   6   5      988.65      889.79     95.49 o
   5   6   5      774.20      780.66    106.93 o
   6   6   5       71.28     -203.31    203.31 o
   7   6   5       81.31       98.67    186.14 o
   9   6   5       44.32      118.37    226.63 o
  10   6   5      580.58      412.33    126.74 o
 -10   7   5     1902.78     1849.99    199.78 o
  -9   7   5      322.46     -196.70    335.76 o
  -8   7   5     1935.77     2019.85    151.38 o
  -7   7   5      119.47       93.73     99.89 o
  -6   7   5     6068.42     6163.41    211.23 o
  -5   7   5      283.62      323.88     84.93 o
  -4   7   5     5148.13     5675.39    186.58 o
  -3   7   5       24.78      -20.68    141.26 o
  -2   7   5     1666.33     1404.66     97.69 o
  -1   7   5       30.84      -58.53     58.53 o
   0   7   5     1547.13     1313.42     65.14 o
   1   7   5     1895.41     2076.18    106.93 o
   2   7   5      492.38      776.26     83.17 o
   3   7   5      134.48      194.94     70.85 o
   4   7   5      251.38      350.28     86.25 o
   5   7   5      643.99      599.35    106.05 o
   6   7   5       17.93        0.00    140.82 o
   7   7   5     1089.19      944.23     90.36 o
   9   7   5      114.26       40.05    243.35 o
  10   7   5       10.09      134.66    257.43 o
 -10   8   5        0.17        0.00    237.19 o
  -9   8   5     1234.25     1181.99    157.98 o
  -8   8   5        6.72     -179.54    199.78 o
  -7   8   5     1123.25     1146.46    164.14 o
  -6   8   5       18.52     -221.35    221.35 o
  -5   8   5      599.19      758.65     94.17 o
  -4   8   5     1272.61     1070.65    108.25 o
  -3   8   5     2925.90     2627.57    138.18 o
  -2   8   5     2858.56     2673.77    131.14 o
  -1   8   5     3749.03     3749.71    142.58 o
   0   8   5     4520.49     4855.44    136.86 o
   1   8   5      514.76      444.46     72.17 o
   2   8   5     1410.30     1228.63     97.25 o
   3   8   5       20.14     -132.46    143.02 o
   4   8   5      115.92       77.01     76.13 o
   5   8   5      471.34      222.23     94.61 o
   6   8   5      302.47      137.30     99.01 o
   7   8   5       68.30       66.58    182.40 o
   9   8   5      219.01     -164.58    273.27 o
  10   8   5      135.52       82.73    128.50 o
 -10   9   5        4.96     -178.22    275.03 o
  -9   9   5      108.63      -83.17    242.03 o
  -8   9   5       56.65      247.31     88.89 o
  -7   9   5      269.12      101.21    194.06 o
  -5   9   5      618.82      286.04    112.65 o
  -4   9   5      499.28      484.50     81.41 o
  -3   9   5     1252.39     1037.21    109.57 o
  -2   9   5     2219.43     2107.42    126.74 o
  -1   9   5     3165.50     3485.24    145.66 o
   0   9   5     5178.90     5377.68    122.52 o
   1   9   5     2012.92     2361.77    121.46 o
   2   9   5     1854.17     1634.36    122.34 o
   3   9   5     1466.49     1409.06    112.21 o
   4   9   5     1861.21     2016.77    132.02 o
   5   9   5      190.61      262.27     90.21 o
   6   9   5      887.85      859.16     82.77 o
   7   9   5      423.59      473.94    106.93 o
   8   9   5      212.56      -38.72    312.44 o
   9   9   5      313.05        0.00    296.16 o
  10   9   5      698.58      748.09    161.06 o
 -10  10   5        2.73      -46.65    223.55 o
  -9  10   5       60.77      129.38    247.75 o
  -8  10   5      143.47        0.00    271.95 o
  -7  10   5        1.39      -99.45     99.45 o
  -6  10   5      994.24      943.97    121.46 o
  -5  10   5      336.13      523.23     94.61 o
  -4  10   5      197.36      155.78     88.01 o
  -3  10   5      382.15      362.61     84.49 o
  -2  10   5      125.08      220.47     76.57 o
  -1  10   5     3544.55     3732.11    159.30 o
   0  10   5      595.38      633.62     98.35 o
   1  10   5     4814.03     4826.96    181.30 o
   2  10   5       97.62       95.05    150.50 o
   3  10   5     4211.60     4287.02    181.30 o
   4  10   5      119.29       94.17     73.05 o
   5  10   5     1579.31     1651.09    135.10 o
   6  10   5        2.28      -83.24    143.64 o
   8  10   5      310.16      362.17    120.58 o
   9  10   5     1467.77     1529.63    168.98 o
  -9  11   5       46.08      129.82    248.63 o
  -8  11   5      179.61      121.90    211.23 o
  -7  11   5       14.20       96.37     91.09 o
  -6  11   5       46.89      108.25     82.29 o
  -5  11   5       68.26       62.49    192.74 o
  -4  11   5       85.00      114.41     83.17 o
  -3  11   5      410.91      370.97     94.61 o
  -2  11   5       89.10      137.30     84.05 o
  -1  11   5      241.67      286.48     76.13 o
   0  11   5     4619.55     4675.21    129.96 o
   1  11   5     1434.73     1430.18    106.05 o
   2  11   5     7194.35     6966.07    227.51 o
   3  11   5      106.97        0.00    202.87 o
   4  11   5     2627.43     2694.90    162.82 o
   5  11   5      109.62       64.98    180.86 o
   6  11   5     3124.28     3297.33    196.70 o
   7  11   5       34.48     -152.70    253.47 o
   8  11   5     1045.69      912.23    157.98 o
   9  11   5      140.73      311.56    113.53 o
  -9  12   5      159.32      -91.09    288.68 o
  -8  12   5       33.79     -110.45    126.30 o
  -7  12   5      186.15     -298.36    298.36 o
  -6  12   5      446.44      583.07    108.25 o
  -5  12   5        2.75       34.28    136.55 o
  -3  12   5       97.08     -172.94    211.67 o
  -2  12   5     2300.76     2346.37    144.34 o
  -1  12   5      349.12      319.48     89.33 o
   0  12   5     3193.75     3172.51    113.85 o
   1  12   5     4064.44     4239.49    190.54 o
   2  12   5      871.30      873.07    115.29 o
   3  12   5      735.45      751.17    105.17 o
   4  12   5      276.88      223.08    119.69 o
   5  12   5     1238.46     1340.85    145.66 o
   7  12   5      355.39      584.39    127.18 o
   8  12   5      596.58      356.88    134.66 o
   9  12   5      198.19     -374.93    374.93 o
  -8  13   5     1381.01     1385.73    163.26 o
  -7  13   5      156.89      261.39    111.77 o
  -6  13   5     2129.38     2120.62    173.38 o
  -5  13   5      196.05      202.43    103.85 o
  -4  13   5      914.85      854.84     87.64 o
  -3  13   5        8.51      -31.24    214.75 o
  -1  13   5     1125.69     1211.03    125.42 o
   0  13   5      113.16      -24.77     80.09 o
   1  13   5      194.62      210.35     93.73 o
   2  13   5      438.86      276.35    110.89 o
   3  13   5      154.16       -4.39    142.61 o
   4  13   5       72.20      159.02     65.43 o
   6  13   5      126.36      -30.80    111.33 o
   7  13   5       85.71      -83.17    281.64 o
   8  13   5       38.21       45.33    317.72 o
  -8  14   5       17.53      209.91    115.73 o
  -7  14   5     1224.72     1387.05    167.22 o
  -6  14   5      100.18     -254.35    254.35 o
  -5  14   5     1453.55     1371.65    149.18 o
  -4  14   5      786.94       34.76    310.68 o
  -3  14   5       42.60      118.69    130.48 o
  -2  14   5      120.67     -104.73    104.73 o
  -1  14   5      958.88     1032.81    128.06 o
   0  14   5      146.35      102.15     79.21 o
   1  14   5        1.72     -129.87    157.10 o
   2  14   5      331.15      352.59     66.62 o
   3  14   5      401.21      507.82    111.77 o
   6  14   5       99.39        0.00    262.27 o
   7  14   5      375.41      131.58    348.08 o
   8  14   5       14.40     -190.10    268.87 o
  -7  15   5      123.38     -280.76    280.76 o
  -6  15   5      225.45       84.49    238.51 o
  -5  15   5       98.75       95.93     89.33 o
  -4  15   5       75.64      142.14     99.01 o
  -3  15   5      354.02       35.64    249.07 o
  -2  15   5      920.87     1068.45    124.10 o
  -1  15   5      222.76        0.00    235.43 o
   0  15   5       39.25       71.00    136.81 o
   1  15   5      415.34      262.27    118.37 o
   2  15   5        0.48      -34.32    203.75 o
   5  15   5       12.21        0.00    101.21 o
   6  15   5        0.18     -128.94    246.87 o
   7  15   5        3.77     -305.40    305.40 o
  -6  16   5      152.39      164.14    108.25 o
  -5  16   5       61.72     -262.27    262.27 o
  -4  16   5      271.57      329.60    119.69 o
  -3  16   5        2.48      114.85    175.14 o
  -2  16   5      869.53      839.18    134.66 o
  -1  16   5      250.30      202.87    113.09 o
   0  16   5      748.46      678.56    115.29 o
   3  16   5      604.35      715.09    131.14 o
   4  16   5      111.83        0.00    198.90 o
   5  16   5      739.55      847.99    147.86 o
   6  16   5        1.96     -135.98    260.51 o
  -6  17   5        8.14      212.99    115.29 o
  -5  17   5       19.53      155.78     94.61 o
  -4  17   5        4.90        0.00    255.67 o
  -3  17   5      180.74      171.62    112.21 o
  -2  17   5       41.26     -120.14    286.04 o
  -1  17   5       78.21     -111.33    111.33 o
   0  17   5      511.67      481.03     91.35 o
   1  17   5      137.05     -125.86    128.50 o
   2  17   5     2004.40     1662.97    172.06 o
   3  17   5      214.71      221.35    112.65 o
   4  17   5     1191.20     1367.69    166.78 o
   5  17   5       51.65     -225.75    274.59 o
   6  17   5      613.60      708.93    159.74 o
  -5  18   5       15.09      -46.65    275.03 o
  -4  18   5      164.68      -17.60    117.05 o
  -3  18   5       76.15      183.50    116.17 o
  -2  18   5       90.85        8.36    108.25 o
  -1  18   5      145.48      -41.81    247.31 o
   0  18   5      170.55       17.66    190.76 o
   1  18   5     1329.15     1000.24    167.22 o
   2  18   5       46.31     -301.88    301.88 o
   3  18   5      507.65      571.63    139.50 o
   4  18   5       10.44      136.86    237.19 o
   5  18   5      569.14      920.15    148.30 o
  -3  19   5      196.32      146.10    131.58 o
  -2  19   5       50.07      211.23    117.93 o
  -1  19   5      444.88      130.26    327.40 o
   0  19   5      287.45      171.35     93.37 o
   1  19   5      172.54      259.63     97.69 o
   2  19   5      244.02      309.80    129.38 o
   3  19   5      112.96       93.73    238.51 o
  -1  20   5       47.18      -47.09    252.59 o
   0  20   5      177.78      117.63    115.00 o
   1  20   5       67.68      143.46    248.63 o
 -10   0   6      638.22      906.95    138.62 o
  -8   0   6      182.16     -130.70    269.75 o
  -6   0   6     5661.97     5432.92    198.90 o
  -4   0   6    12132.63    11624.93    316.84 o
  -2   0   6    26672.21    26097.02    726.53 o
   0   0   6     7449.31     3857.09   2738.24 o
   2   0   6     3616.49     3141.99    125.86 o
   4   0   6     3374.06     3214.16    136.86 o
   6   0   6      749.60     1097.94    106.93 o
   8   0   6       15.89      100.77    209.91 o
  10   0   6       61.89      120.14    115.73 o
 -11   1   6      238.01      287.36    134.66 o
 -10   1   6      173.75      166.78    282.52 o
  -9   1   6     1243.48     1219.83    145.66 o
  -8   1   6     1408.09     1207.51    124.98 o
  -7   1   6     2015.76     1910.28    146.54 o
  -6   1   6       28.85      115.29     73.49 o
  -5   1   6     5048.24     5236.65    177.78 o
  -4   1   6       22.47      -60.29    115.29 o
  -3   1   6    15268.10    15330.63    411.45 o
  -2   1   6     3156.84     3757.19    132.90 o
  -1   1   6     4586.84     4701.11    140.38 o
   0   1   6      782.48      540.23    422.45 o
   1   1   6      223.68      135.10     56.33 o
   2   1   6     5816.41     6422.16    187.02 o
   3   1   6     5781.33     5916.10    167.22 o
   4   1   6     5368.82     5770.88    176.46 o
   5   1   6       25.07     -181.74    181.74 o
   6   1   6      573.99      368.77     98.57 o
   7   1   6       46.57     -119.69    198.90 o
   8   1   6       74.97       67.33    238.07 o
   9   1   6       50.31        0.00    267.11 o
  10   1   6       52.41      120.58    116.17 o
  11   1   6       40.33      144.34    220.47 o
 -11   2   6      784.70      902.99    147.86 o
 -10   2   6      119.21       41.81    308.48 o
  -9   2   6      773.07      587.91    126.30 o
  -8   2   6      654.15      885.83    111.33 o
  -7   2   6        8.57     -145.66    190.98 o
  -6   2   6      556.80      527.19     91.53 o
  -5   2   6       52.37      -22.88    156.66 o
  -4   2   6     1274.24     1229.07     97.25 o
  -3   2   6      582.41      480.98     70.85 o
  -2   2   6     5068.02     4626.30    146.98 o
  -1   2   6     5356.28     5792.88    172.06 o
   0   2   6      239.54       10.59     32.78 o
   1   2   6     4676.84     4508.36    160.62 o
   2   2   6      655.33      448.42     71.29 o
   3   2   6     4714.90     5274.94    163.26 o
   4   2   6     2692.84     2351.65    122.78 o
   5   2   6     1077.44     1121.70    106.93 o
   6   2   6     1077.78     1106.30    121.90 o
   7   2   6      386.13      622.24     99.45 o
   8   2   6      467.25      420.25    120.14 o
   9   2   6        3.57      178.66    105.61 o
  10   2   6     1012.09     1314.44    158.86 o
 -11   3   6        0.07      138.62    239.83 o
 -10   3   6       91.88     -281.64    281.64 o
  -9   3   6      130.39       29.92    101.65 o
  -8   3   6       44.74       -7.69     79.72 o
  -7   3   6       16.29       29.48     82.73 o
  -6   3   6      120.81       25.96    168.98 o
  -5   3   6      671.24      881.43     86.69 o
  -4   3   6        0.95       29.04     56.77 o
  -3   3   6      358.52      150.94     69.09 o
  -2   3   6     1751.26     2085.42    111.33 o
  -1   3   6      188.20      121.02     57.65 o
   0   3   6     3247.76     1983.84   1792.12 o
   1   3   6     3062.97     2806.67    113.53 o
   2   3   6      392.83      418.05     61.61 o
   3   3   6     3561.37     3123.95    135.98 o
   4   3   6      145.00       72.17     71.29 o
   5   3   6     4352.71     4507.04    167.66 o
   6   3   6      574.67      690.89    101.21 o
   7   3   6     3356.68     3367.74    177.78 o
   8   3   6       29.97      -68.65    199.78 o
   9   3   6     3197.25     2956.29    197.58 o
  10   3   6       65.66       25.96    117.93 o
 -11   4   6      182.69      111.77    107.37 o
 -10   4   6       10.90     -127.62    220.91 o
  -9   4   6      209.18       37.84    111.33 o
  -8   4   6        1.90     -203.31    219.59 o
  -7   4   6       12.76       29.92    183.06 o
  -6   4   6      262.39      179.10     83.17 o
  -5   4   6      210.14      354.24     70.85 o
  -4   4   6      134.67      146.54     73.49 o
  -3   4   6      351.96      382.85     67.33 o
  -2   4   6      110.74     -150.50    150.50 o
  -1   4   6      197.81       88.01    141.70 o
   0   4   6      104.01       41.35     28.82 o
   1   4   6     1717.65     1787.06     99.45 o
   2   4   6     2153.73     2044.94    116.61 o
   3   4   6      372.95      480.54     68.65 o
   4   4   6     2361.67     2644.73    130.70 o
   5   4   6        2.67       24.20    148.30 o
   6   4   6     7686.10     7401.72    243.35 o
   7   4   6      131.98      133.87     83.75 o
   8   4   6     3741.01     3365.54    204.63 o
   9   4   6      158.91      119.25    266.67 o
  10   4   6     1933.19     1872.43    198.46 o
 -11   5   6      186.72       28.60    149.18 o
 -10   5   6     1693.97     1856.59    176.02 o
  -9   5   6       65.87     -116.17    242.03 o
  -8   5   6      224.71      359.96     98.57 o
  -6   5   6        9.46       33.00     72.61 o
  -5   5   6      566.87      146.10    245.99 o
  -4   5   6       67.35      143.02     70.41 o
  -3   5   6       35.21      -81.41    152.70 o
  -2   5   6     1071.39     1343.05     99.01 o
  -1   5   6     1591.22     1416.98     98.57 o
   0   5   6     1559.78     1516.18     67.21 o
   1   5   6     4582.82     3960.93    143.90 o
   2   5   6     3762.79     3880.40    146.98 o
   3   5   6     1235.27      917.51     95.49 o
   4   5   6     1964.92     2169.03    125.86 o
   5   5   6     2440.04     2374.10    141.70 o
   6   5   6      167.37      195.38     80.53 o
   7   5   6     1359.03     1457.12     96.30 o
   9   5   6      157.82       40.49    115.29 o
  10   5   6        5.09     -179.54    276.79 o
 -10   6   6      147.05      548.31    121.46 o
  -9   6   6     1302.14     1349.65    157.98 o
  -8   6   6     1596.33     1933.60    160.18 o
  -7   6   6      154.78       83.17     99.45 o
  -6   6   6     4535.19     4352.14    199.34 o
  -5   6   6      232.74      166.78     86.25 o
  -4   6   6     8618.89     8283.15    301.00 o
  -3   6   6      854.99      838.74     89.77 o
  -2   6   6     3808.60     3595.25    146.10 o
  -1   6   6     2394.58     2393.46    115.73 o
   0   6   6     5117.60     4678.14    108.89 o
   1   6   6      612.47      521.03     74.81 o
   2   6   6     1009.95      980.88     95.05 o
   3   6   6     1103.56     1386.17    102.97 o
   4   6   6      906.16      761.30     92.41 o
   5   6   6      883.38      909.15    108.25 o
   6   6   6       26.17      -59.41    187.46 o
   7   6   6      162.15      112.12     73.98 o
   9   6   6       77.82     -127.18    127.18 o
  10   6   6       91.89      128.06    112.65 o
 -10   7   6      179.91     -315.52    315.52 o
  -9   7   6      130.51        0.00    317.28 o
  -8   7   6       43.67     -110.01    210.79 o
  -7   7   6     3634.05     3453.87    142.82 o
  -6   7   6      421.06      118.37    267.99 o
  -5   7   6     7880.76     8087.77    240.27 o
  -4   7   6      787.75      752.49    100.33 o
  -3   7   6     5722.95     6279.58    196.70 o
  -2   7   6        7.87      -25.52     64.69 o
  -1   7   6     6452.33     6107.96    187.02 o
   0   7   6      160.03      123.80     44.03 o
   1   7   6     3741.27     3594.81    146.98 o
   2   7   6      204.19      345.88     67.33 o
   3   7   6     1162.32     1071.97     97.69 o
   4   7   6      114.44      128.50     79.65 o
   5   7   6      418.63      428.61     89.33 o
   6   7   6       29.79       30.36    169.86 o
   7   7   6      514.84      425.09    112.65 o
   9   7   6      197.48     -251.27    271.51 o
  10   7   6        2.77       46.65    233.67 o
 -10   8   6       67.64      318.60    133.34 o
  -9   8   6       18.60       41.81    232.79 o
  -8   8   6      492.21      113.09    235.87 o
  -7   8   6      277.12      170.74    104.73 o
  -5   8   6       45.98       84.49    212.11 o
  -4   8   6     1218.72     1487.83    117.93 o
  -3   8   6      206.28      172.94     81.41 o
  -2   8   6     3773.71     3740.03    160.62 o
  -1   8   6      327.58       88.01    167.66 o
   0   8   6     3648.52     3425.17    101.91 o
   1   8   6     3984.78     4195.04    163.70 o
   2   8   6     3692.55     3699.98    157.54 o
   3   8   6     2194.25     2308.53    134.66 o
   4   8   6      180.98      304.08     86.25 o
   5   8   6     1250.49     1203.55    129.38 o
   6   8   6      932.05     1062.83    126.52 o
   7   8   6       13.49      -95.49     95.49 o
   8   8   6       24.65     -109.57    109.57 o
   9   8   6        1.34     -268.87    268.87 o
  10   8   6       73.54       95.49    243.79 o
 -10   9   6      362.27      318.16    126.74 o
  -9   9   6       30.94      -86.69    252.15 o
  -8   9   6      395.28      283.84    114.41 o
  -7   9   6      192.59      399.57     97.69 o
  -6   9   6      149.56      154.95    113.53 o
  -5   9   6      695.81      844.47    106.05 o
  -4   9   6       30.85      333.12     77.01 o
  -3   9   6       53.06       25.08    152.70 o
  -2   9   6     1047.15     1135.34    109.13 o
  -1   9   6     1446.64     1445.58    113.53 o
   0   9   6     2871.23     2896.10     99.26 o
   1   9   6      522.84      409.25     84.93 o
   2   9   6     4899.06     4388.23    176.90 o
   3   9   6     2386.43     1995.21    144.34 o
   4   9   6     2696.34     2899.52    165.02 o
   5   9   6      972.86     1217.19    123.66 o
   6   9   6       32.75       86.67    251.93 o
   8   9   6      139.26     -272.83    272.83 o
   9   9   6      459.59      517.06    142.58 o
  -9  10   6      215.59      225.31    125.86 o
  -8  10   6       59.03      113.97    107.81 o
  -7  10   6       17.72      -51.93     97.69 o
  -6  10   6      101.00     -232.35    232.35 o
  -5  10   6      100.77       69.09     99.45 o
  -4  10   6       14.43       57.65    191.86 o
  -3  10   6      165.58      192.30     81.85 o
  -2  10   6        3.86       40.93     66.45 o
  -1  10   6     1331.39     1379.57    116.17 o
   0  10   6      166.33      164.71     52.27 o
   1  10   6      372.35       99.45    189.22 o
   2  10   6     1504.02     1530.95    123.66 o
   3  10   6      550.40      544.79     99.45 o
   4  10   6     1666.51     1981.57    142.14 o
   5  10   6        5.83     -110.89    110.89 o
   6  10   6     1996.90     2172.99    156.22 o
   8  10   6      962.97     1192.99    152.70 o
   9  10   6       12.73     -365.25    365.25 o
  -9  11   6       87.35      136.42    124.98 o
  -8  11   6       49.09      -42.25    270.63 o
  -7  11   6       13.17        7.92    101.65 o
  -6  11   6       27.17     -214.75    247.75 o
  -5  11   6      376.50      346.72     70.25 o
  -3  11   6       23.47     -173.82    187.46 o
  -2  11   6      160.11        0.00    204.19 o
  -1  11   6      153.85      148.74     80.09 o
   0  11   6      398.44      470.95     84.71 o
   1  11   6     1888.50     2052.86    144.34 o
   2  11   6      637.72      659.20     98.13 o
   3  11   6      810.61      720.37    113.09 o
   4  11   6      366.84      402.34     66.34 o
   5  11   6      923.72     1222.47    141.26 o
   7  11   6     3055.06     2710.30    196.70 o
   8  11   6       14.90        0.00    280.76 o
   9  11   6      879.79      961.96    156.22 o
  -8  12   6      292.34      406.61    136.42 o
  -7  12   6       84.99      234.99    102.97 o
  -6  12   6       86.34      157.54    109.13 o
  -5  12   6      380.49      531.59     98.13 o
  -4  12   6      507.27      494.25     82.29 o
  -2  12   6       31.56       59.41    167.66 o
  -1  12   6      764.82      794.30    111.77 o
   0  12   6      286.93      342.89    199.12 o
   1  12   6     1305.76     1174.51    128.50 o
   2  12   6     1264.95     1541.95    132.46 o
   3  12   6     1483.47     1363.78     92.26 o
   4  12   6      362.20      542.31    153.80 o
   5  12   6      623.34      105.61    279.43 o
   7  12   6      217.22      132.46    124.54 o
   8  12   6      397.94      588.79    139.94 o
  -8  13   6        1.11       45.33    316.40 o
  -7  13   6     1186.46     1193.87    165.02 o
  -6  13   6       39.35      119.25    110.89 o
  -5  13   6     1611.42     1628.64    153.14 o
  -4  13   6      242.19        0.00    270.19 o
  -3  13   6     2764.10     2733.66    158.42 o
  -2  13   6        3.20      -25.52     83.17 o
  -1  13   6       27.50       93.73    162.82 o
   0  13   6      410.23      502.55     70.58 o
   1  13   6     1337.04     1449.83     94.56 o
   2  13   6      485.74      467.70     71.57 o
   3  13   6     1464.18     1526.19    102.79 o
   4  13   6      392.81      348.96    115.29 o
   6  13   6      176.57      146.10    103.41 o
   7  13   6        3.04     -173.38    267.55 o
   8  13   6        3.31      283.40    124.54 o
  -7  14   6       50.65      -43.13    276.79 o
  -6  14   6     2138.37     1787.06    198.46 o
  -5  14   6       37.00     -266.67    266.67 o
  -4  14   6     2194.25     2331.41    181.30 o
  -3  14   6       30.70      120.14     93.29 o
  -2  14   6     1399.41     1362.85    145.66 o
  -1  14   6       16.88       84.47    162.98 o
   0  14   6      163.70      149.58     87.21 o
   1  14   6       55.95       59.23    156.44 o
   2  14   6      359.84      434.33    107.37 o
   3  14   6        5.54     -220.03    220.03 o
   5  14   6       39.19       63.81    107.81 o
   6  14   6      109.99      152.26    103.41 o
   7  14   6       17.68      191.86    110.89 o
  -7  15   6      592.67      644.24    152.26 o
  -6  15   6        0.17       52.81    113.97 o
  -5  15   6     1185.78     1394.97    155.34 o
  -4  15   6        0.20        0.00    237.19 o
  -3  15   6      833.91      773.62    149.62 o
  -2  15   6      129.63        7.48    106.05 o
  -1  15   6      144.62      323.00    104.73 o
   0  15   6      561.63      496.36     79.34 o
   1  15   6       99.71      325.64     95.93 o
   4  15   6       15.62      120.14    268.43 o
   5  15   6      122.21      -25.08    117.05 o
   6  15   6      166.65       44.89    271.95 o
   7  15   6        0.24       47.97    291.32 o
  -6  16   6       35.62        0.00    249.07 o
  -5  16   6        0.46       87.57    195.82 o
  -4  16   6      169.08      257.87    100.33 o
  -3  16   6       68.54      -40.49    193.18 o
  -2  16   6      200.22      156.66    248.19 o
  -1  16   6      394.68      512.22    120.14 o
   0  16   6       24.45      -38.28    105.61 o
   2  16   6      565.05      157.54    300.12 o
   3  16   6      935.10      935.56    131.14 o
   4  16   6     1092.22     1260.32    146.98 o
   5  16   6      274.05      275.47    125.42 o
   6  16   6      206.91      414.53    111.33 o
  -5  17   6       23.89     -260.95    260.95 o
  -4  17   6       19.83        0.00    209.91 o
  -3  17   6        9.93       68.21     94.61 o
  -2  17   6       75.14       83.17    211.67 o
  -1  17   6       54.80      -82.29    193.18 o
   0  17   6      231.29      251.78    249.73 o
   1  17   6       38.35       82.29    232.79 o
   2  17   6       59.63      107.81    113.53 o
   3  17   6      375.56      -42.69    328.72 o
   4  17   6      151.07       62.49    116.17 o
   5  17   6      603.59      713.77    157.10 o
  -4  18   6        0.85      138.18    239.39 o
  -3  18   6       92.25        0.00    263.59 o
  -2  18   6        0.75        0.00    217.39 o
  -1  18   6       13.23      131.14    251.27 o
   0  18   6       27.91      -25.85    107.04 o
   1  18   6      128.90      113.53    109.57 o
   2  18   6       85.72      133.34    107.81 o
   3  18   6       79.59      219.59    107.37 o
   4  18   6      233.15      465.14    135.98 o
  -2  19   6       94.80       64.69    130.70 o
  -1  19   6      192.54      -45.77    350.72 o
   0  19   6      318.14      321.00    228.61 o
   1  19   6      208.54      167.22    116.17 o
   2  19   6      572.02      501.22    144.34 o
 -11   0   7        2.49     -324.32    324.32 o
  -9   0   7      192.59      170.30    124.10 o
  -7   0   7      194.80      197.58     99.45 o
  -5   0   7     5086.34     5006.07    185.70 o
  -3   0   7    13970.15    15195.98    434.77 o
   3   0   7     7298.17     7256.51    223.99 o
   5   0   7      339.06      406.17     85.37 o
   7   0   7     1216.84     1211.47    172.28 o
   9   0   7      105.25      179.10     88.45 o
 -11   1   7      224.06      236.75    135.54 o
 -10   1   7      138.98      173.38    124.10 o
  -9   1   7     1196.40     1156.46    157.54 o
  -8   1   7        3.67     -232.79    232.79 o
  -7   1   7      108.00      129.27     84.57 o
  -6   1   7     1097.70     1274.40    114.85 o
  -5   1   7      786.95      846.23    100.77 o
  -4   1   7     7075.46     7608.11    212.11 o
  -3   1   7      187.01      -20.68    181.30 o
  -2   1   7     3075.04     2781.59    130.26 o
   3   1   7      675.62      788.14     88.45 o
   4   1   7     1331.42     1540.19    111.33 o
   5   1   7     2318.41     2344.61    143.46 o
   6   1   7      620.90      465.14    112.21 o
   7   1   7     1255.41     1291.51     95.19 o
   9   1   7      261.50       40.93    267.55 o
  10   1   7       50.47     -135.54    259.63 o
 -10   2   7      368.70      478.78    119.25 o
  -9   2   7      208.47      -46.65    125.42 o
  -8   2   7      724.11      657.44    119.69 o
  -7   2   7      160.28       31.24    220.03 o
  -6   2   7     1249.54     1093.54    116.61 o
  -5   2   7      999.26     1086.50    108.69 o
  -4   2   7     1252.36     1173.19    103.41 o
  -3   2   7     1680.30     1606.64    107.81 o
  -2   2   7      421.86      344.56     73.05 o
  -1   2   7       68.22      109.13     64.25 o
   3   2   7      854.03      700.57     84.05 o
   4   2   7     2644.45     2580.48    136.86 o
   5   2   7      397.40      406.17     93.73 o
   6   2   7     2629.04     2344.61    153.58 o
   7   2   7      310.76      295.71    111.99 o
   9   2   7     1443.40     1452.62    152.26 o
  10   2   7      139.99        9.24    133.78 o
 -10   3   7     1325.39     1207.51    179.10 o
  -9   3   7      374.91      488.90    113.09 o
  -8   3   7       82.23      -70.85    239.83 o
  -7   3   7       53.32       63.81    196.26 o
  -6   3   7       58.90      107.81     83.61 o
  -5   3   7     1189.02     1193.43    116.17 o
  -4   3   7      245.34      162.82     78.77 o
  -3   3   7      326.31      273.71     78.77 o
  -2   3   7      452.80      360.85     69.53 o
  -1   3   7      100.80       50.17     58.97 o
   0   3   7      234.83      351.60     69.09 o
   3   3   7      220.65      216.95     68.21 o
   4   3   7        0.22      -23.76    151.82 o
   5   3   7     2141.65     2282.56    142.58 o
   6   3   7     1447.55     1664.29    132.46 o
   7   3   7       16.09     -116.06    155.49 o
   9   3   7      600.62      290.00    141.70 o
  10   3   7     1215.11     1081.21    161.50 o
 -10   4   7       66.42       98.13    127.18 o
  -9   4   7      425.56       80.53    346.76 o
  -8   4   7     1640.33     1552.07    144.34 o
  -7   4   7      153.43       77.89    100.33 o
  -6   4   7       26.98     -173.82    187.90 o
  -5   4   7        4.18       77.45    161.06 o
  -4   4   7      242.52      367.89     73.93 o
  -3   4   7        1.68      -66.01    147.86 o
  -2   4   7       71.22      -82.73    154.90 o
  -1   4   7       73.00       59.85    114.85 o
   0   4   7       49.43      -79.21    139.94 o
   3   4   7      215.24      133.78     80.97 o
   4   4   7       17.27       48.41    149.62 o
   5   4   7     3123.28     2913.60    159.74 o
   6   4   7        3.73      -24.20     84.49 o
   7   4   7     1069.31      966.80    145.22 o
   9   4   7      221.56       84.05    314.20 o
  10   4   7      165.60     -231.91    343.68 o
 -10   5   7      359.91      175.14    155.34 o
  -9   5   7     1513.35     1198.27    154.90 o
  -8   5   7      337.26      213.43    132.46 o
  -7   5   7     1876.19     1690.25    146.54 o
  -6   5   7     1060.51     1087.82    117.93 o
  -5   5   7     2412.82     2110.50    141.70 o
  -4   5   7       11.20      -98.57    163.70 o
  -3   5   7      233.81      210.35     78.33 o
  -2   5   7      506.43      439.61     77.01 o
  -1   5   7      137.60      141.70     63.37 o
   0   5   7     1262.98     1131.82     99.45 o
   2   5   7      739.08      627.08     87.57 o
   3   5   7     1485.93     1454.38    113.97 o
   4   5   7     1487.86     1527.43    117.49 o
   5   5   7      200.09      219.59     84.49 o
   6   5   7     1004.31     1041.51    134.00 o
   7   5   7     3567.15     3050.02    189.66 o
   9   5   7     1323.22     1148.54    165.02 o
  10   5   7      313.97      404.41    140.38 o
 -10   6   7      375.91      232.35    133.78 o
  -9   6   7       52.85      -83.17    263.15 o
  -8   6   7     1088.40      939.08    146.98 o
  -7   6   7     1162.63     1459.22    137.74 o
  -5   6   7     3782.96     3765.99    182.18 o
  -4   6   7      709.30      645.56     98.13 o
  -3   6   7     1461.51     1622.48    118.81 o
  -2   6   7        2.63      -22.44    133.78 o
  -1   6   7     6390.99     6062.20    189.22 o
   0   6   7      381.20      478.78     55.97 o
   1   6   7     6089.50     5865.93    194.50 o
   2   6   7       26.62       22.44    148.30 o
   3   6   7     1758.23     1725.90    124.10 o
   4   6   7     1459.19     1380.89    125.42 o
   5   6   7     2317.58     2701.50    156.22 o
   6   6   7     1264.73     1236.52    199.12 o
   7   6   7      162.72     -104.73    249.07 o
   9   6   7      164.95       43.13    282.52 o
  10   6   7       29.68       57.65    107.37 o
 -10   7   7       11.11     -323.44    323.44 o
  -9   7   7      229.57      255.67    108.25 o
  -8   7   7      611.41      447.54    140.82 o
  -7   7   7       67.50       91.09     97.25 o
  -6   7   7     1671.22     1610.60    144.34 o
  -5   7   7      374.86      539.51     99.89 o
  -4   7   7     1981.66     2288.73    139.50 o
  -3   7   7       29.31     -175.14    191.86 o
  -2   7   7     9574.65    10281.00    324.76 o
  -1   7   7      462.04      479.66     77.01 o
   0   7   7     8340.66     8141.44    174.79 o
   1   7   7      793.73      866.91     99.01 o
   2   7   7     4801.05     5038.19    179.10 o
   3   7   7      361.24      352.04     81.41 o
   4   7   7     4247.32     4318.26    191.86 o
   5   7   7       32.57      -72.17     94.61 o
   6   7   7      208.35        0.60    175.46 o
   7   7   7      261.64      -36.08    245.99 o
   8   7   7      185.65      314.64    112.65 o
   9   7   7        0.13     -278.55    278.55 o
  -9   8   7       59.86        0.00    263.15 o
  -8   8   7      317.31      120.14    268.87 o
  -7   8   7      681.29      850.19    116.17 o
  -6   8   7      621.74      396.13    129.60 o
  -5   8   7     1378.06     1681.45    133.78 o
  -4   8   7      737.57      785.94    116.17 o
  -3   8   7     1643.87     1831.51    129.82 o
  -2   8   7      172.74      100.33    190.98 o
  -1   8   7     6822.18     6641.75    212.55 o
   0   8   7      665.93      745.91     66.59 o
   1   8   7     1846.90     1696.85    117.49 o
   2   8   7     1350.89     1334.69    113.09 o
   3   8   7     2818.73     3100.63    166.34 o
   4   8   7     1087.92     1060.09    123.22 o
   5   8   7     2137.86     2018.78    123.66 o
   6   8   7      300.04      223.99    104.29 o
   8   8   7      635.30      473.50    131.14 o
   9   8   7      396.99      563.71    132.46 o
  -9   9   7      202.20      -87.57    231.47 o
  -8   9   7       65.71      -82.29    278.99 o
  -7   9   7      719.93      443.14    127.18 o
  -6   9   7      416.07      495.94    103.85 o
  -5   9   7      520.74      389.01    110.89 o
  -4   9   7      114.19       88.45    197.58 o
  -3   9   7      131.30       98.13     77.89 o
  -2   9   7     1119.57     1044.25    121.02 o
  -1   9   7        1.84      -76.13    170.74 o
   0   9   7       76.22       21.12     73.42 o
   1   9   7     1230.35     1041.61    108.25 o
   2   9   7      226.54      232.79     84.05 o
   3   9   7     1096.54     1173.19    117.05 o
   4   9   7     1401.37     1602.68    127.18 o
   5   9   7      187.66      130.40    161.66 o
   6   9   7       52.85     -246.43    283.84 o
   8   9   7     1071.27     1119.94    155.34 o
   9   9   7      427.70      121.46    135.98 o
  -9  10   7      251.41      640.72    130.26 o
  -8  10   7       19.12     -170.74    241.59 o
  -7  10   7       88.08      110.45     97.25 o
  -6  10   7      174.48       14.52    102.09 o
  -5  10   7      131.11      236.31     69.33 o
  -4  10   7     1045.18      857.67    119.69 o
  -3  10   7        9.63       29.48    178.66 o
  -2  10   7       24.85     -222.23    222.23 o
  -1  10   7      147.49       97.25     71.29 o
   0  10   7      162.91      142.30    216.95 o
   1  10   7     1170.10      950.52    120.58 o
   2  10   7      188.27      -34.32    100.33 o
   3  10   7       28.79       60.29    169.86 o
   4  10   7      463.49      445.36     74.01 o
   5  10   7      338.63      169.86    260.95 o
   6  10   7      164.96      146.54    264.47 o
   7  10   7      371.49      520.14    130.26 o
   8  10   7      181.10      157.98    111.77 o
  -8  11   7       80.40     -177.34    273.27 o
  -7  11   7      250.58       40.93    247.75 o
  -6  11   7       21.04      113.09    234.99 o
  -5  11   7        3.77        0.00    192.74 o
  -4  11   7       24.28      -17.15    144.52 o
  -3  11   7       18.89      -62.93    182.62 o
  -2  11   7       27.72       59.85    211.67 o
  -1  11   7       39.07     -175.58    175.58 o
   0  11   7        1.48        6.83     84.49 o
   1  11   7       25.47        0.00    144.78 o
   2  11   7      614.74      747.65    104.73 o
   3  11   7       49.14       27.98     80.11 o
   4  11   7        0.08       73.49     92.41 o
   5  11   7      517.77      142.14    309.80 o
   7  11   7        1.68     -270.63    270.63 o
   8  11   7      643.40      630.60    137.30 o
  -8  12   7      383.75      370.97    127.18 o
  -7  12   7      141.20     -213.43    279.87 o
  -6  12   7      896.02      764.38    146.10 o
  -5  12   7      221.83     -258.31    283.40 o
  -4  12   7      719.17      715.97    121.90 o
  -3  12   7     1157.23     1233.86    102.36 o
  -2  12   7      193.47       57.65     96.37 o
  -1  12   7      285.81      396.05     91.97 o
   0  12   7       89.50      -53.38    113.19 o
   1  12   7       87.28      246.00     80.75 o
   2  12   7      127.01       14.20     70.39 o
   3  12   7      390.72      407.05    107.37 o
   4  12   7      795.61      884.51    117.93 o
   6  12   7      664.53      514.86    130.26 o
   7  12   7      770.45      566.79    139.94 o
   8  12   7      243.98        0.00    348.96 o
  -7  13   7       77.44       86.25    304.96 o
  -6  13   7     1230.61     1409.50    162.82 o
  -5  13   7      785.48      478.34    152.70 o
  -4  13   7     1921.42     1956.48    176.46 o
  -3  13   7      267.43       70.41    234.11 o
  -2  13   7     1266.65     1340.41    143.02 o
  -1  13   7      228.13      152.50     72.14 o
   0  13   7     1568.53     1647.12     85.10 o
   1  13   7       27.92        4.41    128.06 o
   2  13   7     1124.70     1038.97    142.58 o
   3  13   7      339.43      225.75    108.25 o
   6  13   7      424.25      462.06    134.22 o
   7  13   7      241.30       91.53    303.64 o
  -7  14   7      414.69      137.30    307.16 o
  -6  14   7       55.34      131.14    200.23 o
  -5  14   7     1102.59      992.76    162.38 o
  -4  14   7      112.86       39.16    238.95 o
  -3  14   7     1681.95     1747.46    170.74 o
  -2  14   7      280.27      123.66    108.25 o
  -1  14   7     1311.14     1392.77    145.66 o
   0  14   7       57.75      103.04     79.42 o
   1  14   7     1103.69     1402.90    139.50 o
   2  14   7      288.59       72.17    115.29 o
   5  14   7      282.93      286.48    117.93 o
   6  14   7        1.11      -62.05    106.05 o
   7  14   7       50.91      162.38    116.61 o
  -6  15   7      355.31      684.29    130.26 o
  -5  15   7      192.98     -216.95    304.08 o
  -4  15   7      588.07      585.27    133.78 o
  -3  15   7      191.28      119.69    183.06 o
  -2  15   7     1056.00     1031.93    146.54 o
  -1  15   7        0.20        7.48     96.81 o
   0  15   7      351.02      -75.69    272.39 o
   3  15   7      245.88      226.19    121.46 o
   4  15   7      852.85     1281.44    152.26 o
   5  15   7      332.28      544.79    112.65 o
   6  15   7       55.94       93.73    310.68 o
  -5  16   7       42.67      -70.85    127.62 o
  -4  16   7      162.69      -87.57    297.04 o
  -3  16   7      206.82      420.69    115.29 o
  -2  16   7       39.68      115.73    101.65 o
  -1  16   7      161.25       81.41    110.45 o
   0  16   7       22.63      358.32    243.13 o
   1  16   7       12.83       40.49    301.88 o
   2  16   7      134.97       41.37    207.71 o
   3  16   7      357.57      504.74    127.18 o
   4  16   7      219.08      132.46    333.12 o
   5  16   7      154.70      325.64    122.34 o
  -4  17   7        4.24      -45.33    290.88 o
  -3  17   7       62.54      129.82    270.19 o
  -2  17   7       33.45     -174.70    246.87 o
  -1  17   7      493.76      317.72    131.58 o
   0  17   7       42.01      250.02    341.26 o
   1  17   7        2.38     -256.99    256.99 o
   2  17   7        1.82       78.33     99.01 o
   3  17   7        0.66        0.00    247.31 o
   4  17   7       47.76      140.38    292.64 o
  -3  18   7        7.11     -139.50    241.59 o
  -2  18   7       13.70      -44.89    148.74 o
  -1  18   7       89.95      -88.45    234.11 o
   0  18   7       30.28       36.03    121.02 o
   1  18   7       14.14     -183.06    303.20 o
   2  18   7      192.86       46.65    232.35 o
   3  18   7       22.05     -125.42    125.42 o
   0  19   7       67.67      323.00    122.34 o
 -10   0   8       12.94     -241.15    241.15 o
  -8   0   8      800.80      185.70    285.16 o
  -6   0   8      557.27      463.82    100.77 o
  -4   0   8     1842.30     1738.66    130.70 o
  -2   0   8     4353.16     4104.83    162.38 o
   0   0   8    21556.93    22489.11    385.22 o
   2   0   8    18497.10    17156.42    495.50 o
   4   0   8     4182.31     4180.08    172.50 o
   6   0   8     3879.87     4157.16    139.71 o
  10   0   8       23.77       95.05    293.52 o
 -10   1   8        0.39     -319.92    319.92 o
  -9   1   8        5.22     -124.10    238.07 o
  -8   1   8      380.54      364.81    109.57 o
  -7   1   8       20.91      -87.57    102.53 o
  -6   1   8      822.14      700.57    113.97 o
  -5   1   8      100.75        0.00    175.14 o
  -4   1   8      553.08      494.18    101.21 o
  -3   1   8     2443.52     2405.78    139.94 o
  -2   1   8     1078.56      983.96     97.69 o
  -1   1   8     6092.29     6168.25    190.10 o
   0   1   8     9230.17     9310.27    214.75 o
   1   1   8     6832.26     7080.04    197.14 o
   2   1   8       52.64       66.89    139.06 o
   3   1   8     4424.80     4227.17    167.66 o
   4   1   8      256.46      102.53     79.65 o
   5   1   8      915.38     1208.39    112.65 o
   6   1   8      180.22       38.64    201.99 o
   7   1   8     1422.61     1518.63    146.54 o
   9   1   8     1450.36     1226.43    154.02 o
  10   1   8      442.55      438.73    131.58 o
 -10   2   8      563.48      706.73    139.94 o
  -9   2   8     1038.08      858.55    146.10 o
  -8   2   8     1452.51     1581.12    163.26 o
  -6   2   8       46.54      -91.53    229.71 o
  -5   2   8     1076.78     1275.28    115.73 o
  -4   2   8      777.53      876.15    101.21 o
  -3   2   8       34.83      113.97     70.85 o
  -2   2   8      831.66      928.52     92.41 o
  -1   2   8     1450.78     1346.57    108.69 o
   0   2   8       15.79     -121.81    148.08 o
   1   2   8     3531.05     3623.85    149.18 o
   2   2   8     2493.26     2648.25    136.42 o
   3   2   8      419.49      282.96     78.77 o
   4   2   8      169.05     -155.34    220.03 o
   5   2   8      504.14      435.21     99.89 o
   6   2   8       20.99      -99.09    105.61 o
   7   2   8      568.75      356.00    122.78 o
   9   2   8      763.99      707.17    141.26 o
  10   2   8      654.16      680.77    155.34 o
 -10   3   8       91.69     -133.34    133.34 o
  -9   3   8     2015.91     1783.10    190.54 o
  -8   3   8      112.18     -227.07    293.08 o
  -7   3   8      821.95      935.56    140.82 o
  -6   3   8       49.25      -61.61    179.98 o
  -5   3   8        3.54        0.00    203.31 o
  -4   3   8     1185.38     1310.04    113.53 o
  -3   3   8     1480.69     1304.32    113.53 o
  -2   3   8      137.91       36.52     74.81 o
  -1   3   8       37.05     -174.70    174.70 o
   0   3   8     1727.12     1972.87    147.64 o
   1   3   8       81.15       44.01    155.78 o
   2   3   8      195.12      105.61     80.09 o
   3   3   8       32.54        0.00    146.54 o
   4   3   8      790.03      805.74    102.09 o
   5   3   8      219.56      270.63     99.45 o
   6   3   8       95.59      -63.82     84.38 o
   7   3   8       75.39      -35.20    226.19 o
   9   3   8      111.06       87.13    245.99 o
 -10   4   8     1198.95     1205.31    175.14 o
  -9   4   8        5.70     -231.47    231.47 o
  -8   4   8     2354.83     2481.03    191.42 o
  -7   4   8      559.98      458.10    118.81 o
  -6   4   8     1323.88     1464.06    130.26 o
  -5   4   8      638.31      936.88    107.81 o
  -4   4   8      916.23     1006.41    105.61 o
  -3   4   8        6.12       24.64    162.38 o
  -2   4   8       19.11       89.33     68.21 o
  -1   4   8      840.75      866.47     95.93 o
   0   4   8       85.34       23.76    152.26 o
   1   4   8      305.56      411.89     73.05 o
   2   4   8       79.80     -139.50    139.50 o
   3   4   8       81.30      -79.65     79.65 o
   4   4   8       57.27      193.18     73.93 o
   5   4   8      270.86      120.14     96.81 o
   6   4   8      150.57       16.78    156.14 o
   7   4   8      638.67      487.58    119.69 o
   9   4   8       26.21       44.01    245.11 o
 -10   5   8        1.50     -305.40    305.40 o
  -9   5   8     1094.98     1237.87    154.90 o
  -8   5   8      882.08      865.59    135.54 o
  -7   5   8      495.94      453.26    127.18 o
  -6   5   8     1918.10     1932.28    155.34 o
  -5   5   8     1774.64     1522.59    144.34 o
  -4   5   8     3082.47     3083.91    165.02 o
  -3   5   8      121.37       51.05    169.42 o
  -2   5   8     3166.09     2847.16    151.82 o
  -1   5   8      278.59      189.22     83.17 o
   0   5   8      297.84      398.72     63.59 o
   1   5   8     1315.31     1311.36    107.81 o
   2   5   8       99.88      165.46     73.05 o
   3   5   8      731.65      834.34    101.65 o
   4   5   8       14.45      -56.77    179.10 o
   5   5   8      161.62      276.79     85.81 o
   6   5   8     1198.55      981.32    128.06 o
   7   5   8      952.97      993.64    128.50 o
   8   5   8     2456.91     2239.00    193.18 o
   9   5   8       37.32       44.89    161.06 o
 -10   6   8       37.30     -142.14    217.39 o
  -9   6   8      228.60      -88.01    317.28 o
  -8   6   8      220.88       40.05    263.59 o
  -7   6   8      490.15      590.55    117.93 o
  -6   6   8      203.54      293.08    106.05 o
  -5   6   8      662.26      833.02    109.13 o
  -4   6   8       66.20      127.62     78.77 o
  -3   6   8      723.82      729.61     93.29 o
  -2   6   8     1259.24     1335.13    117.05 o
  -1   6   8      925.30      772.74    107.81 o
   0   6   8     4398.31     4537.36    124.98 o
   1   6   8     1553.47     1446.90    113.09 o
   2   6   8     3845.70     4056.87    171.18 o
   3   6   8       46.48      -53.25    202.87 o
   4   6   8     2271.20     2194.55    152.70 o
   5   6   8      440.96      497.36     74.36 o
   6   6   8     3349.11     3759.83    204.63 o
   7   6   8      520.94      396.49    113.97 o
   8   6   8      726.36      770.10    128.50 o
   9   6   8      366.21      137.30    263.15 o
  -9   7   8       26.11      -89.77    262.27 o
  -8   7   8        0.82     -297.04    297.04 o
  -7   7   8       28.13     -112.65    215.19 o
  -6   7   8       32.99      116.61     81.85 o
  -5   7   8       38.46     -158.86    235.43 o
  -4   7   8      162.61      158.42     91.53 o
  -3   7   8     1909.93     2067.82    143.46 o
  -2   7   8      649.06      602.88    102.97 o
  -1   7   8     4864.64     4668.10    182.18 o
   0   7   8      136.45      160.34     66.53 o
   1   7   8     7879.66     7762.57    261.39 o
   2   7   8      456.19     -279.87    279.87 o
   3   7   8     2596.50     2757.82    159.74 o
   4   7   8       34.09      -42.25     88.89 o
   5   7   8     2247.94     2659.03    122.34 o
   6   7   8      124.96       70.41    233.23 o
   8   7   8      231.36      137.30    127.18 o
   9   7   8      442.05      561.51    135.54 o
  -9   8   8        9.47      -44.45    240.27 o
  -8   8   8       53.51       42.25    114.41 o
  -7   8   8      449.53      115.73    275.47 o
  -6   8   8       56.82      -21.56    101.21 o
  -5   8   8      744.88      988.36    122.78 o
  -4   8   8      905.04     1032.37    117.05 o
  -3   8   8      761.87      641.60    107.37 o
  -2   8   8     4651.31     4676.90    190.98 o
  -1   8   8     2132.99     2206.88    132.90 o
   0   8   8     3616.66     3619.82    120.56 o
   1   8   8      209.38      272.39     79.21 o
   2   8   8      908.70      808.82    121.46 o
   3   8   8      778.47      593.19    120.58 o
   4   8   8     2402.62     2627.21    115.08 o
   5   8   8       23.02     -101.21    210.35 o
   6   8   8      674.88      719.49    126.74 o
   8   8   8     1138.28     1377.37    165.90 o
   9   8   8      412.50      479.22    135.54 o
  -9   9   8      414.75      428.17    119.69 o
  -8   9   8      144.31       52.37    108.69 o
  -7   9   8      379.49       40.05    314.20 o
  -6   9   8      341.96      -36.96    218.71 o
  -5   9   8       43.06     -256.11    256.11 o
  -4   9   8      881.10      566.79    116.61 o
  -3   9   8     1897.72     1708.29    150.06 o
  -2   9   8      719.73      839.62    110.45 o
  -1   9   8     1404.05     1510.71    129.82 o
   0   9   8      590.44      616.47     72.66 o
   1   9   8        6.00      -34.76     83.61 o
   2   9   8      324.86      267.11     90.21 o
   3   9   8       49.66       31.24    127.70 o
   4   9   8      297.08      431.96     69.91 o
   5   9   8      235.75      293.96     96.81 o
   6   9   8      756.81      775.82    135.98 o
   7   9   8      198.75      175.14    116.17 o
   8   9   8       84.65      -18.04    117.49 o
  -8  10   8      455.76      452.82    128.94 o
  -7  10   8      138.64        0.00    202.87 o
  -6  10   8      478.79      114.85    289.56 o
  -5  10   8      461.55      531.59    117.05 o
  -4  10   8      141.79      121.02     95.93 o
  -3  10   8      460.55      327.40    110.89 o
  -2  10   8      106.63      -91.97    191.86 o
  -1  10   8       36.60       60.29     84.05 o
   0  10   8       72.70      358.24    170.74 o
   1  10   8      248.11      115.29     91.97 o
   2  10   8      421.12      293.90     72.74 o
   3  10   8        1.14      -74.40    162.82 o
   4  10   8      378.49       68.21    242.03 o
   5  10   8      177.09      349.40     97.69 o
   7  10   8      257.86      327.84    112.65 o
   8  10   8       28.58        0.00    322.56 o
  -8  11   8       25.99     -122.78    122.78 o
  -7  11   8      441.26      638.96    132.46 o
  -6  11   8     1207.83      991.88    140.38 o
  -5  11   8     1200.14     1251.08    159.74 o
  -4  11   8       35.52        0.00    212.99 o
  -3  11   8      332.70      506.06    107.81 o
  -2  11   8       24.03     -196.26    240.27 o
  -1  11   8       30.58       32.12    237.63 o
   0  11   8        5.05      -23.53     68.06 o
   1  11   8       17.13       79.97     83.17 o
   2  11   8       29.41      -60.58     87.63 o
   3  11   8      791.39      619.60    105.61 o
   4  11   8       44.56       78.77     85.37 o
   5  11   8        1.17        7.48     87.57 o
   7  11   8       25.70      -44.45    283.84 o
   8  11   8       51.54       -9.68    128.94 o
  -7  12   8      495.74        0.00    319.48 o
  -6  12   8      349.72      342.80    135.54 o
  -5  12   8     1452.12     1464.94    161.94 o
  -4  12   8     1599.54     1731.18    164.14 o
  -3  12   8     1105.86      936.00    132.02 o
  -2  12   8        7.68        0.00     92.41 o
  -1  12   8      403.94       33.88    221.79 o
   0  12   8     1022.51     1119.50    146.10 o
   1  12   8      119.95       67.33    223.55 o
   2  12   8      382.45      393.41    112.65 o
   3  12   8        1.94     -107.37    223.11 o
   4  12   8        0.31      -37.40    257.43 o
   6  12   8      640.14      450.62    149.62 o
   7  12   8      168.49      138.18    124.54 o
  -7  13   8        8.54      -45.77    121.46 o
  -6  13   8      171.68     -131.58    294.40 o
  -5  13   8      141.92      165.02    118.37 o
  -4  13   8     1547.80     1354.93    168.10 o
  -3  13   8      115.84      112.65    283.84 o
  -2  13   8        5.20     -110.01    210.35 o
  -1  13   8     1555.03     1728.10    169.86 o
   0  13   8       55.03      -74.32     93.59 o
   1  13   8     1831.95     1919.96    165.46 o
   2  13   8      126.39      109.13    166.78 o
   3  13   8     1251.65     1387.05    157.54 o
   5  13   8     1402.01     1292.88    169.86 o
   6  13   8      183.07      -35.64    118.81 o
  -6  14   8       37.67        8.80    113.53 o
  -5  14   8        6.65        0.00    150.50 o
  -4  14   8      229.04      190.10    126.30 o
  -3  14   8      121.37       47.97     98.13 o
  -2  14   8      596.62      617.84    134.22 o
  -1  14   8       77.06     -190.10    211.67 o
   0  14   8      616.48      836.10    124.10 o
   4  14   8     1659.48     1651.97    168.10 o
   5  14   8       32.61       88.45    272.39 o
   6  14   8      533.99      941.72    148.74 o
  -5  15   8      124.63      345.00    107.37 o
  -4  15   8      346.23      375.81    128.94 o
  -3  15   8      337.41       41.81    233.67 o
  -2  15   8       22.00       82.29    210.35 o
  -1  15   8      650.94     1112.90    133.34 o
   0  15   8       61.97     -121.46    185.70 o
   2  15   8        3.51     -265.79    265.79 o
   3  15   8      885.08     1079.01    154.02 o
   4  15   8       14.26     -132.46    275.91 o
   5  15   8      432.78      186.58    372.73 o
  -4  16   8       99.10      178.22    282.08 o
  -3  16   8      309.31      115.73    123.66 o
  -2  16   8      287.57      469.54    108.69 o
  -1  16   8        6.89       85.37     88.01 o
   0  16   8      154.49      -64.93    198.30 o
   1  16   8      161.48      -34.32    120.14 o
   2  16   8       74.44      -17.60    110.01 o
   3  16   8        5.91     -134.22    256.99 o
   4  16   8       86.03      -93.29    247.31 o
  -3  17   8       39.09      -46.21    273.27 o
  -2  17   8        9.51     -231.47    231.47 o
  -1  17   8       25.72      -96.81     99.01 o
   0  17   8       15.52        0.00    179.90 o
   1  17   8        0.69      171.62    101.65 o
   2  17   8        4.77     -231.03    281.20 o
   3  17   8      168.39       95.05    110.89 o
  -1  18   8      156.48      -94.17    298.36 o
   0  18   8       35.03     -143.89    161.35 o
   1  18   8       39.93      144.34    249.95 o
  -9   0   9       28.74     -129.38    289.12 o
  -7   0   9      106.59      -36.08    262.71 o
  -5   0   9       25.44      -93.29     93.29 o
  -3   0   9       12.53      -36.96     76.13 o
   3   0   9     5292.65     5595.30    209.47 o
   5   0   9     2535.49     2624.65    117.29 o
   9   0   9     1674.31     1659.01    183.94 o
 -10   1   9       25.36       -9.24    122.78 o
  -9   1   9        0.97      -43.13    255.23 o
  -8   1   9      171.97     -238.51    275.47 o
  -7   1   9       43.81       36.08    220.03 o
  -6   1   9      185.67     -293.52    293.52 o
  -5   1   9      231.57      157.54     90.65 o
  -4   1   9      109.60       49.73     80.53 o
  -3   1   9       57.49      -26.40    202.87 o
  -2   1   9      448.77      529.39     89.33 o
   4   1   9     3886.65     3704.82    183.06 o
   5   1   9      881.66      918.37     88.05 o
   6   1   9     1989.06     2512.71    167.22 o
   7   1   9       10.44     -107.37    107.37 o
   8   1   9     2371.91     2182.67    197.58 o
   9   1   9        5.89     -119.25    119.25 o
  -9   2   9      190.09      138.62    132.02 o
  -8   2   9       29.71        0.00    169.42 o
  -7   2   9     1608.52     1703.89    167.22 o
  -6   2   9      321.77      100.33    289.56 o
  -5   2   9      457.88      593.19    101.65 o
  -4   2   9      480.45       83.61    210.79 o
  -3   2   9      140.03     -133.34    198.02 o
  -2   2   9     1399.02     1255.48    113.97 o
   4   2   9       16.32      -29.48     88.45 o
   5   2   9      302.20      319.48     74.06 o
   6   2   9      354.59      380.21    110.01 o
   7   2   9       36.87       14.96     96.81 o
   8   2   9      129.36      126.74    282.96 o
   9   2   9      525.56      618.28    137.74 o
  -9   3   9       31.14      -43.57    119.69 o
  -8   3   9     3738.72     3566.65    240.27 o
  -7   3   9      158.02      192.30    109.13 o
  -5   3   9       19.83      -65.03     80.92 o
  -4   3   9     1097.56     1047.33    124.10 o
  -3   3   9       10.04      -65.13     77.45 o
  -2   3   9     1315.88     1214.11    119.25 o
  -1   3   9      181.59       50.61    188.78 o
   0   3   9     1524.56     1707.85    124.10 o
   3   3   9      129.72       55.89    143.02 o
   4   3   9      298.36      293.52     97.69 o
   5   3   9        2.07      -39.58     86.69 o
   6   3   9      522.06      174.70    268.43 o
   8   3   9      344.79     -212.99    279.43 o
   9   3   9       17.79      337.08    155.78 o
  -9   4   9     1350.26     1287.16    176.02 o
  -8   4   9       12.76      -82.29    260.95 o
  -7   4   9     3893.32     3528.36    217.83 o
  -5   4   9     1961.60     2134.71    112.87 o
  -4   4   9      579.23      415.85    104.73 o
  -3   4   9     1038.25      965.04    114.41 o
  -2   4   9      157.94      106.05    191.42 o
  -1   4   9     2449.55     2675.97    143.46 o
   0   4   9      426.48      483.18     94.17 o
   3   4   9        9.83     -229.27    229.27 o
   4   4   9      822.07      879.67    113.09 o
   5   4   9       18.57     -153.07    153.07 o
   6   4   9      104.91       35.20    247.31 o
   8   4   9       21.88     -129.38    269.31 o
   9   4   9      145.90       75.25    109.13 o
  -9   5   9       46.79     -109.57    130.70 o
  -8   5   9      595.22      730.05    138.62 o
  -7   5   9       34.36     -114.85    238.95 o
  -6   5   9     1166.20     1156.46    133.34 o
  -5   5   9      403.20      162.82    285.60 o
  -4   5   9      787.78      820.26    112.21 o
  -3   5   9      959.60      878.79    117.49 o
  -2   5   9      277.62      429.93     91.53 o
  -1   5   9     1190.19     1239.19    111.77 o
   0   5   9     1018.60     1185.95    112.65 o
   3   5   9      146.48      164.58     90.65 o
   4   5   9      355.96      464.41     71.73 o
   5   5   9      521.89      601.56    108.69 o
   6   5   9      202.30      469.54    101.21 o
   8   5   9        9.65       87.57    270.19 o
   9   5   9      234.28      276.79    121.02 o
  -9   6   9       19.71       26.84    109.13 o
  -8   6   9       28.60     -209.91    275.03 o
  -7   6   9       31.90      -77.89    227.51 o
  -6   6   9        4.16       71.73    221.35 o
  -5   6   9       60.21      240.71     88.01 o
  -4   6   9      488.45      589.13     68.73 o
  -3   6   9      156.62       29.04    160.62 o
  -2   6   9     1390.42     1288.04    124.54 o
  -1   6   9      333.69      515.74     84.93 o
   0   6   9     2186.17     2054.62    136.42 o
   2   6   9      331.91      248.19     88.45 o
   3   6   9     3892.37     3912.09    188.78 o
   4   6   9       82.25      -86.74    162.76 o
   5   6   9      779.59      726.97    127.62 o
   6   6   9      230.27      251.27    105.17 o
   8   6   9       88.84      107.37    117.93 o
  -9   7   9      130.77       18.48    121.46 o
  -8   7   9      120.15       34.32     98.13 o
  -7   7   9      106.15      128.06    115.29 o
  -6   7   9      335.16      267.11    104.29 o
  -5   7   9        1.83     -102.97    214.75 o
  -4   7   9       10.49      -32.56    221.79 o
  -3   7   9       46.15        0.00     87.13 o
  -2   7   9      532.68      506.94     96.37 o
  -1   7   9       50.98      191.86     75.25 o
   0   7   9      980.92     1163.29     86.35 o
   1   7   9        5.99      -58.09    169.42 o
   2   7   9     2192.51     2426.02    166.34 o
   3   7   9      144.48       61.11     89.11 o
   4   7   9     2159.91     2187.57    121.50 o
   5   7   9       74.46       63.37     95.49 o
   6   7   9     3367.00     3371.70    208.15 o
   8   7   9     1402.17     1329.41    170.74 o
  -8   8   9        7.86      -44.89    214.75 o
  -7   8   9        4.51     -290.44    290.44 o
  -6   8   9       31.40        0.00    247.31 o
  -5   8   9      108.22      -35.64    170.74 o
  -4   8   9       64.00       67.33    150.06 o
  -3   8   9     1636.87     1572.47    102.37 o
  -2   8   9     1085.72      936.00    124.98 o
  -1   8   9     1787.16     1720.61    137.74 o
   0   8   9      878.97      994.82     81.73 o
   1   8   9      127.17       90.65    173.82 o
   2   8   9     1303.26     1374.16     91.64 o
   3   8   9      716.24      901.55    104.95 o
   4   8   9       44.04     -136.86    269.31 o
   5   8   9     2036.19     2004.45    168.54 o
   7   8   9      639.91      811.02    144.34 o
   8   8   9       33.45     -102.09    122.78 o
  -8   9   9      216.73     -267.55    345.44 o
  -7   9   9       92.07      -41.81    287.80 o
  -6   9   9      276.63      331.80    116.17 o
  -5   9   9       19.79     -282.52    282.52 o
  -4   9   9      242.79     -244.23    293.52 o
  -3   9   9     1225.76     1167.47    130.70 o
  -2   9   9     1837.58     1999.17    154.46 o
  -1   9   9     1058.46     1071.27    187.24 o
   0   9   9      630.96      796.13     56.20 o
   1   9   9     2212.19     2381.21    111.71 o
   2   9   9      231.53      238.93    178.88 o
   3   9   9     1251.49     1118.62    132.90 o
   4   9   9      312.07      418.93    111.33 o
   5   9   9       28.12      -97.69    105.61 o
   7   9   9        0.25       35.64    108.25 o
   8   9   9       16.95        0.00    124.10 o
  -8  10   9       11.56      -93.29    316.40 o
  -7  10   9     1200.33     1341.73    174.70 o
  -6  10   9      575.56      413.21    137.74 o
  -5  10   9      939.83      961.96    142.14 o
  -4  10   9      165.33      -14.52    112.65 o
  -3  10   9      858.37     1196.95    124.98 o
  -1  10   9     1078.04     1134.46    141.26 o
   0  10   9      405.60      368.07     62.08 o
   1  10   9      179.78      218.79    194.94 o
   2  10   9      260.07      324.76    100.77 o
   3  10   9       11.71       35.20    195.82 o
   4  10   9       22.71       73.49    244.23 o
   5  10   9      389.65      374.93    108.25 o
   7  10   9       52.59       -9.24    110.89 o
  -7  11   9       27.26      -88.45    258.31 o
  -6  11   9      784.94      994.08    157.98 o
  -5  11   9      741.53      695.73    132.02 o
  -4  11   9     1706.31     1721.05    164.58 o
  -3  11   9       12.36     -146.54    259.19 o
  -2  11   9      935.29      940.84    136.42 o
  -1  11   9      703.67      834.34    127.62 o
   0  11   9      371.25      486.70    112.21 o
   1  11   9      272.47      408.81     94.17 o
   2  11   9       89.03     -212.99    212.99 o
   3  11   9       14.22       29.48     97.69 o
   4  11   9      183.69      115.29    220.91 o
   6  11   9        3.23      141.70     96.37 o
   7  11   9        0.53     -297.48    297.48 o
  -7  12   9      195.53        0.00    301.88 o
  -6  12   9      155.46       44.45    248.19 o
  -5  12   9      205.32      165.90    315.52 o
  -4  12   9      664.54      627.52    133.78 o
  -3  12   9      407.01      459.86    131.58 o
  -2  12   9      392.50       74.81    264.03 o
  -1  12   9      307.52      293.96    107.37 o
   0  12   9     1009.90     1042.83     94.12 o
   1  12   9     1177.45     1203.99    146.10 o
   2  12   9      219.69        0.00    240.71 o
   3  12   9       91.61       77.01    254.79 o
   5  12   9       32.07      -43.57    256.55 o
   6  12   9      169.04     -136.86    285.16 o
  -6  13   9        1.05      107.81    103.41 o
  -5  13   9      466.70      316.84    125.86 o
  -4  13   9        0.08       24.64     91.53 o
  -3  13   9       69.41       40.49    203.31 o
  -2  13   9        8.02     -156.66    199.78 o
  -1  13   9      167.93      162.38     91.53 o
   0  13   9      267.80      372.21     75.40 o
   1  13   9      347.56      397.37    113.09 o
   4  13   9      627.59      636.76    146.54 o
   5  13   9       32.10     -271.51    313.76 o
   6  13   9      284.25      332.68    154.02 o
  -5  14   9       65.46      124.98    112.21 o
  -4  14   9       82.88      -88.01    233.23 o
  -3  14   9        4.29       41.81    233.23 o
  -2  14   9       12.71       83.17    186.14 o
  -1  14   9       67.13      147.86    113.97 o
   0  14   9        7.83     -218.71    218.71 o
   3  14   9     1425.49     1542.39    155.34 o
   4  14   9        6.66       90.21    230.15 o
   5  14   9      608.70      853.27    149.18 o
  -5  15   9      136.78       47.53    288.24 o
  -4  15   9        8.62     -268.87    268.87 o
  -3  15   9      148.33      268.87     90.65 o
  -2  15   9      445.58      637.20    112.21 o
  -1  15   9      163.42       33.88    105.61 o
   0  15   9      120.75      276.61     72.39 o
   1  15   9       57.94      130.26    271.07 o
   2  15   9       57.36        0.00    216.95 o
   3  15   9      106.05       90.21    299.24 o
   4  15   9      745.11      843.15    150.50 o
  -3  16   9      245.48      407.05    140.38 o
  -2  16   9      236.73        0.00    189.22 o
  -1  16   9      137.36      118.37    122.78 o
   0  16   9      249.90      182.75    108.15 o
   1  16   9      204.22     -226.63    317.28 o
   2  16   9       52.04     -123.66    123.66 o
   3  16   9        5.47      -95.49    278.11 o
  -1  17   9      146.42     -301.88    301.88 o
   0  17   9       51.70      -33.27    118.67 o
   1  17   9       42.46      -96.37    326.08 o
  -8   0  10      528.86      257.43    122.78 o
  -4   0  10      181.22      268.97     68.23 o
   4   0  10      453.41      562.98     77.47 o
   6   0  10     2088.26     2396.10    176.46 o
   8   0  10     2145.70     1773.86    184.38 o
  -9   1  10       66.19      158.86    118.37 o
  -8   1  10      670.05      326.96    154.02 o
  -7   1  10        0.32        0.00    192.74 o
  -6   1  10      132.46      195.38     94.61 o
  -5   1  10      795.24      741.77     86.00 o
  -4   1  10       10.82     -120.92    123.87 o
  -3   1  10       97.69       29.04    177.34 o
   4   1  10      963.99     1026.73     89.41 o
   5   1  10      204.73      180.42    100.77 o
   6   1  10      442.00      298.36    123.22 o
   8   1  10      118.07        0.00    309.36 o
  -9   2  10      155.71      140.82    243.79 o
  -8   2  10      337.87      492.86    133.34 o
  -7   2  10     1171.52     1147.22    160.18 o
  -6   2  10      840.27      887.59    143.90 o
  -4   2  10     2181.96     2385.02    114.19 o
  -3   2  10        3.41      -23.32     80.53 o
   4   2  10      569.86      627.57     80.11 o
   5   2  10     2319.04     1968.81    159.30 o
   6   2  10      543.95      570.31    129.38 o
   8   2  10      113.04      233.23    132.46 o
  -9   3  10      192.16      228.83    125.42 o
  -8   3  10      430.16      -87.13    332.24 o
  -7   3  10     1372.92     1266.48    172.94 o
  -6   3  10        5.37      -66.01    101.21 o
  -4   3  10      486.58      272.78     82.13 o
  -3   3  10     2682.03     2896.88    176.02 o
  -2   3  10      536.75      511.34    103.41 o
   3   3  10     1175.66     1329.41    127.18 o
   4   3  10      620.51      543.87     74.34 o
   5   3  10      835.95      741.05    136.86 o
   6   3  10       31.95       75.69    214.31 o
   8   3  10       30.04      135.54    282.52 o
  -9   4  10       72.61      -64.69    125.86 o
  -8   4  10      960.66      883.19    164.14 o
  -7   4  10       97.69     -276.79    276.79 o
  -6   4  10     2190.04     1895.76    179.54 o
  -4   4  10     3327.82     3279.90    133.49 o
  -3   4  10       89.48     -134.45    148.55 o
  -2   4  10     3059.61     3255.53    173.82 o
  -1   4  10      102.96     -114.85    225.75 o
   3   4  10       54.48       63.81    196.70 o
   4   4  10      299.77        0.00    232.35 o
   5   4  10      691.04      594.95    117.49 o
   6   4  10       57.40      -38.28    227.51 o
   8   4  10      196.02       45.77    122.34 o
  -8   5  10      920.00      870.87    161.94 o
  -7   5  10      358.38       82.29    272.39 o
  -6   5  10      350.85       76.57    216.07 o
  -5   5  10      715.65      916.19    128.50 o
  -4   5  10      232.88     -278.55    278.55 o
  -3   5  10      266.34      176.40    108.69 o
  -2   5  10       20.68       29.92    167.22 o
  -1   5  10     1350.72     1611.48    133.34 o
   0   5  10      390.58      398.69     99.89 o
   2   5  10     1316.54     1325.01    133.78 o
   3   5  10      566.17      633.24    118.81 o
   4   5  10      850.29      951.84    123.66 o
   5   5  10     1060.25     1220.71    135.10 o
   6   5  10     1521.07     1126.98    148.30 o
   7   5  10        1.73       86.69    244.67 o
   8   5  10      179.45     -325.20    338.40 o
  -8   6  10       40.43      182.18    287.80 o
  -7   6  10      599.60      608.60    125.86 o
  -6   6  10       26.90       39.16    217.39 o
  -5   6  10       22.88      145.66    230.15 o
  -3   6  10      245.10       49.72    124.32 o
  -2   6  10       66.62      -74.41    207.93 o
  -1   6  10      152.92      139.50     95.93 o
   0   6  10        2.73       18.04     77.45 o
   1   6  10      877.76      950.08    124.54 o
   2   6  10      789.65     1086.50    114.85 o
   4   6  10     1720.34     2042.73    155.34 o
   5   6  10      777.55      647.76    133.34 o
   7   6  10      516.50      379.33    126.30 o
   8   6  10      564.54      586.59    145.22 o
  -8   7  10        0.37      -54.13    112.65 o
  -7   7  10       84.51     -127.18    220.47 o
  -6   7  10       32.43      119.69    183.06 o
  -5   7  10       26.95      143.02     94.17 o
  -4   7  10      168.49       70.85    217.83 o
  -2   7  10      215.21      220.66     67.85 o
  -1   7  10      171.20       52.79     88.19 o
   0   7  10        3.46      -75.29     75.29 o
   1   7  10        0.21      -12.76     88.89 o
   2   7  10        8.19     -224.87    224.87 o
   3   7  10      427.51      514.42    119.25 o
   4   7  10      411.30      260.07    121.46 o
   5   7  10     2234.42     2355.17    173.82 o
   7   7  10      338.80      586.15    137.74 o
  -8   8  10       31.15      -92.41    244.23 o
  -7   8  10       58.17      191.86    110.01 o
  -6   8  10        4.40       41.37    252.15 o
  -5   8  10       20.64       38.72    215.63 o
  -4   8  10       14.88        0.00    179.10 o
  -1   8  10      180.85       64.44    119.91 o
   0   8  10        1.01      -16.10     68.99 o
   1   8  10      823.47      631.48    123.66 o
   2   8  10       75.47       40.93    104.29 o
   3   8  10      608.40      659.64    127.18 o
   4   8  10      692.84      704.97    127.18 o
   5   8  10     1018.60      929.40    130.26 o
   7   8  10       72.87     -136.86    136.86 o
  -7   9  10      331.09      519.70    129.38 o
  -6   9  10      149.13      125.86    241.15 o
  -5   9  10      593.87      559.31    132.46 o
  -4   9  10       21.83      113.97    197.58 o
  -3   9  10      265.67       72.61    241.15 o
  -2   9  10        5.57      126.74     84.49 o
   0   9  10      677.24      779.34    123.22 o
   1   9  10      117.30     -103.85    216.07 o
   2   9  10      700.73      772.74    122.78 o
   3   9  10      609.58      433.89    131.14 o
   4   9  10      446.32      337.96    129.38 o
   6   9  10     1048.86      913.55    147.42 o
   7   9  10       29.09      -47.09    253.47 o
  -7  10  10      174.36       45.33    227.51 o
  -6  10  10      664.09      842.27    144.34 o
  -5  10  10        1.45      125.42    280.32 o
  -4  10  10     1099.21     1364.17    140.38 o
  -3  10  10       73.60      -37.84    224.87 o
  -2  10  10     1724.77     2191.03    166.78 o
  -1  10  10       40.47     -237.19    237.19 o
   0  10  10     2129.70     2432.16    212.33 o
   1  10  10       16.22     -180.42    219.15 o
   2  10  10      420.65      576.03    124.10 o
   3  10  10      216.80      388.57    106.49 o
   4  10  10      526.35      701.45    132.02 o
   6  10  10       66.54      302.32    121.90 o
  -6  11  10        0.18      -45.77    246.43 o
  -5  11  10     1045.40     1192.11    139.06 o
  -4  11  10        8.94      248.63    118.37 o
  -3  11  10     2121.35     2340.21    187.02 o
  -2  11  10      234.37      -38.72    281.20 o
  -1  11  10     1647.94     1855.27    168.10 o
   0  11  10      193.20      124.04     74.94 o
   1  11  10     1039.62     1170.55    144.78 o
   2  11  10       36.19     -118.37    118.37 o
   3  11  10      138.66       95.05    125.86 o
   5  11  10       39.91      134.22    114.85 o
   6  11  10      163.68      121.90    128.50 o
  -6  12  10      199.79      428.17    117.93 o
  -5  12  10        5.07     -266.23    266.23 o
  -4  12  10      381.94      609.92    115.73 o
  -3  12  10       79.86       41.81    231.91 o
  -2  12  10      291.89      426.85    137.74 o
  -1  12  10      191.37      119.25    112.65 o
   0  12  10      611.02      551.98     89.68 o
   1  12  10      478.85      416.29    125.86 o
   4  12  10       18.26       88.45    249.95 o
   5  12  10     1158.85     1179.35    180.86 o
  -5  13  10       79.02      136.42    260.95 o
  -4  13  10       33.97     -269.75    311.56 o
  -3  13  10       18.93       42.69     97.69 o
  -2  13  10        1.04      -84.93    248.19 o
  -1  13  10       49.45        0.00    230.15 o
   0  13  10       50.29      -41.81    247.75 o
   3  13  10      395.22      381.09    137.74 o
   4  13  10      452.56      414.97    128.94 o
   5  13  10      115.76      239.39    124.54 o
  -4  14  10      121.77      -91.09    265.35 o
  -3  14  10        0.31     -273.27    315.52 o
  -2  14  10       90.65        0.00    239.83 o
  -1  14  10       16.83      -25.96     98.13 o
   0  14  10       12.52      189.19     86.07 o
   1  14  10       54.33     -220.91    290.00 o
   2  14  10      107.71       44.89    196.26 o
   3  14  10       85.47        0.00    253.91 o
   4  14  10      208.43      228.83    134.22 o
  -3  15  10        0.23      -28.16    113.53 o
  -2  15  10        4.48       63.37    104.29 o
  -1  15  10        0.15       -9.24    103.41 o
   0  15  10        1.68      108.60     91.99 o
   1  15  10       56.69      146.98    124.54 o
   2  15  10       41.75     -313.76    313.76 o
   0  16  10       73.69     -347.64    347.64 o
  -7   0  11      613.63      483.18    144.34 o
  -3   0  11       16.78      -66.89    226.63 o
  -1   0  11       64.23      101.65     84.49 o
   1   0  11     1367.33     1330.73    122.78 o
   7   0  11      912.91      948.76    157.54 o
  -8   1  11       33.07      353.36     95.49 o
  -7   1  11      599.72      373.61    133.78 o
  -6   1  11      103.74      -39.60    253.91 o
  -3   1  11      566.38       33.44    273.71 o
  -2   1  11        5.17     -207.27    207.27 o
  -1   1  11       63.44      -63.81    215.63 o
   0   1  11       26.21       10.36    139.09 o
   1   1  11        3.65      -25.52     98.13 o
   2   1  11       88.38        0.00    227.51 o
   7   1  11      282.48      358.64    132.90 o
  -8   2  11      722.77      756.01    140.82 o
  -7   2  11      110.03      230.59    111.77 o
  -6   2  11      653.23      494.18    134.22 o
  -5   2  11      344.12      438.73    120.58 o
  -3   2  11     1684.71     1981.57    163.26 o
  -2   2  11      899.69      697.93    125.86 o
  -1   2  11      646.35      679.44    117.05 o
   0   2  11      794.27      662.69     78.57 o
   1   2  11     1598.42     1659.45    147.86 o
   2   2  11        1.11      -33.00    226.63 o
   7   2  11      329.58      396.49    123.66 o
  -8   3  11      117.51      261.39    138.62 o
  -7   3  11      251.52     -173.82    325.20 o
  -6   3  11      285.04      120.58    231.03 o
  -5   3  11      190.59      -75.25    219.15 o
  -2   3  11     3138.11     3560.04    200.67 o
  -1   3  11      248.05       32.56    240.71 o
   0   3  11     1708.46     1964.08    104.35 o
   1   3  11      188.21      312.44     85.81 o
   2   3  11     1967.45     2228.44    165.02 o
   7   3  11      347.88      400.01    116.17 o
  -8   4  11      105.22     -141.70    294.84 o
  -7   4  11       91.27      176.02    278.11 o
  -6   4  11      127.41       32.56    113.97 o
  -5   4  11      521.90      579.55    128.94 o
  -2   4  11        4.65     -255.67    255.67 o
  -1   4  11     2642.79     2706.78    181.74 o
   0   4  11        2.57     -145.37    162.62 o
   1   4  11      898.82      927.20    124.10 o
   7   4  11      629.21      937.76    150.94 o
  -8   5  11       50.36       46.21    257.87 o
  -7   5  11      982.14      866.91    147.86 o
  -6   5  11      465.95      496.38    140.38 o
  -5   5  11      246.33      382.41     99.45 o
  -4   5  11       80.04      198.90    102.97 o
   0   5  11      147.15      175.48     89.32 o
   7   5  11      259.39      -46.65    319.92 o
  -7   6  11      135.79      124.98    131.58 o
  -6   6  11      437.73      332.24    129.38 o
  -5   6  11      114.60     -119.69    228.83 o
  -4   6  11      167.68      113.09    195.82 o
   7   6  11      170.41      310.24    124.98 o
  -7   7  11       31.77      111.33    117.93 o
  -6   7  11       33.58      130.70    250.39 o
  -5   7  11        3.75      212.11     96.37 o
  -4   7  11        4.65     -233.23    301.00 o
  -3   7  11      154.08       74.37    229.27 o
   6   7  11        1.48     -338.84    338.84 o
  -7   8  11      107.99       -9.24    132.90 o
  -6   8  11      269.82      245.55     97.69 o
  -5   8  11       38.17      152.26    111.33 o
  -4   8  11      118.58      -80.09    233.67 o
  -3   8  11       77.29     -115.73    305.84 o
  -2   8  11      496.96       37.40    291.32 o
  -1   8  11        4.52     -240.71    240.71 o
   6   8  11      563.45      185.70    404.85 o
  -6   9  11       71.37     -137.74    286.48 o
  -5   9  11       70.09      305.40    104.29 o
  -4   9  11      421.20      478.34    133.34 o
  -3   9  11      373.12      366.57    125.86 o
  -2   9  11      653.27      698.81    131.58 o
  -1   9  11       87.38       37.84     96.37 o
   0   9  11      334.86      531.59    121.46 o
   6   9  11       15.46     -297.92    297.92 o
  -6  10  11       39.31     -293.08    293.08 o
  -5  10  11      374.00      441.82    110.89 o
  -4  10  11        6.17     -115.29    115.29 o
  -3  10  11     1788.20     1837.67    179.54 o
  -2  10  11      471.44      393.85    121.46 o
  -1  10  11     1748.72     1534.03    185.70 o
   0  10  11       69.76     -301.88    301.88 o
   5  10  11      914.11      873.07    150.50 o
  -5  11  11      397.63      446.66    111.77 o
  -4  11  11      635.21      771.42    149.62 o
  -3  11  11       37.77       86.25    220.47 o
  -2  11  11      871.09     1170.55    145.22 o
  -1  11  11       60.30      165.02     91.09 o
   0  11  11     1889.40     1901.92    176.46 o
   4  11  11      449.08      750.73    135.98 o
   5  11  11       44.08     -190.10    268.87 o
  -4  12  11      330.10      352.04    127.18 o
  -3  12  11      203.20       44.01    344.56 o
  -2  12  11      394.34       88.01    310.68 o
  -1  12  11      194.62      173.38    117.05 o
   0  12  11        8.87     -173.38    245.11 o
   3  12  11       37.81       91.53    258.75 o
   4  12  11      339.71      266.23    132.90 o
  -4  13  11       21.43      139.94    242.47 o
  -3  13  11      381.93      130.70    135.98 o
  -2  13  11       31.20      -45.77    188.34 o
  -1  13  11        5.36       44.45    222.23 o
   0  13  11        5.90     -293.08    293.08 o
   1  13  11        2.61       72.61    116.61 o
   2  13  11       20.93      148.30    100.77 o
   3  13  11       25.34       76.13    105.17 o
  -2  14  11        0.79      -92.41    244.67 o
  -1  14  11        2.00      453.26    113.53 o
   0  14  11       36.17     -121.32    258.75 o
   1  14  11        1.61      141.26    244.23 o
   2  14  11        2.04      181.74     97.25 o
  -6   0  12     1019.71     1152.50    156.66 o
   6   0  12        2.47      -99.45    111.33 o
  -7   1  12      392.14      181.74    327.84 o
  -6   1  12       87.57      -43.13    254.79 o
  -5   1  12      776.23      814.98    144.78 o
   6   1  12      136.06      181.30    286.48 o
  -7   2  12      105.44      109.57    124.54 o
  -6   2  12       99.12       60.73    116.61 o
  -5   2  12      410.30      467.34    110.89 o
  -4   2  12      153.57      341.48    106.49 o
   6   2  12      396.36      601.12    139.50 o
  -7   3  12       89.48      -55.45    110.45 o
  -6   3  12      194.13       70.41    118.81 o
  -5   3  12        0.86     -124.10    215.19 o
  -4   3  12       67.76     -156.66    241.59 o
   6   3  12      156.84      165.46    114.85 o
  -7   4  12       41.71      -47.53    227.07 o
  -6   4  12        8.72     -178.22    275.03 o
  -5   4  12        8.20       66.89     96.81 o
  -4   4  12      111.42      -79.65    269.31 o
  -3   4  12      767.87      734.01    135.10 o
   6   4  12      826.22      975.60    155.34 o
  -7   5  12        0.78       47.97    292.20 o
  -6   5  12      392.79      425.97    127.18 o
  -5   5  12      172.56      -42.69    251.27 o
  -4   5  12      745.51      349.40    140.82 o
  -3   5  12      141.94     -272.39    313.76 o
   6   5  12       86.29      -47.09    323.44 o
  -6   6  12      404.21      416.29    124.54 o
  -5   6  12      246.60      183.50    120.14 o
  -4   6  12      310.99      124.54    296.16 o
  -3   6  12      799.09      639.84    140.38 o
  -2   6  12      277.54      194.06    109.57 o
   6   6  12       10.06     -191.86    214.75 o
  -6   7  12        3.20      150.50     99.45 o
  -5   7  12      336.25      321.68    133.34 o
  -4   7  12       16.60       42.25    277.67 o
  -3   7  12      754.77      656.12    143.90 o
  -2   7  12        1.84     -239.83    239.83 o
  -1   7  12        2.66      -99.45     99.45 o
   0   7  12      299.14      156.66    247.75 o
   5   7  12      366.15       92.41    235.87 o
  -6   8  12       56.21       93.29    237.19 o
  -5   8  12      196.65       89.77    277.23 o
  -4   8  12      318.80        0.00    284.72 o
  -3   8  12      642.37      647.32    126.74 o
  -2   8  12      328.62      370.09    114.85 o
  -1   8  12      366.77      348.96    114.41 o
   0   8  12        0.97     -121.46    232.79 o
   5   8  12       24.18     -189.66    292.20 o
  -5   9  12        1.72      -94.17    248.63 o
  -4   9  12      471.08       88.45    348.96 o
  -3   9  12      378.78      445.78    127.62 o
  -2   9  12      620.47      592.75    110.89 o
  -1   9  12      825.63     1094.86    146.10 o
   0   9  12      387.49      125.42    280.76 o
   4   9  12       78.23     -139.06    289.56 o
  -5  10  12        0.77      487.58    120.58 o
  -4  10  12        7.60     -139.50    267.11 o
  -3  10  12      159.81      230.15    128.94 o
  -2  10  12      492.17      556.67    146.10 o
  -1  10  12      298.67      380.65    120.58 o
   0  10  12      730.83      682.53    145.22 o
   4  10  12      911.23     1358.45    165.02 o
  -4  11  12       95.73     -279.43    301.44 o
  -3  11  12       35.00     -132.02    132.02 o
  -2  11  12       97.28       89.77    253.91 o
  -1  11  12      267.10      579.11    130.70 o
   0  11  12       71.52      -45.33    186.14 o
   2  11  12       66.01      139.06    265.79 o
   3  11  12      715.64      952.72    150.50 o
  -3  12  12      484.28      411.89    126.30 o
  -2  12  12        5.76      227.51     95.49 o
  -1  12  12      307.85      -46.21    248.19 o
   0  12  12      158.00      172.34    124.32 o
   1  12  12      173.90      386.81    110.45 o
   2  12  12      106.09      288.24    107.81 o
  -5   0  13     1419.52     1582.00    169.42 o
  -6   1  13      487.68      539.51    149.18 o
  -5   1  13        2.13        0.00    267.11 o
  -6   2  13       25.39       46.65    233.23 o
  -5   2  13        1.10     -279.43    279.43 o
  -6   3  13       87.82      -94.17    297.04 o
  -5   3  13       15.03       91.09    203.75 o
  -5   4  13      441.24      248.63    122.34 o
  -4   4  13        0.34        0.00    239.39 o
  -5   5  13        1.50      146.54    109.13 o
  -4   5  13       35.89       62.05    104.73 o
  -5   6  13      854.50     1147.66    167.22 o
  -4   6  13       91.56        0.00    295.72 o
  -3   6  13      761.99      937.32    150.06 o
  -5   7  13       92.74      -48.41    331.80 o
  -4   7  13     1494.00     1563.96    172.94 o
  -3   7  13       63.81      -90.21    263.59 o
  -2   7  13      546.31      665.80    135.10 o
  -4   8  13       20.17      102.97    123.22 o
  -3   8  13      411.27      435.65    135.98 o
  -2   8  13      451.59        0.00    351.16 o
  -1   8  13      200.01      319.92    117.05 o
   0   8  13      272.80      132.90    116.17 o
  -3   9  13      177.36     -139.94    333.56 o
  -2   9  13      226.16       84.05    139.94 o
  -1   9  13      295.17      221.35    131.58 o
   0   9  13       12.90     -315.96    315.96 o
  -2  10  13       84.93      -47.09    301.88 o
  -1  10  13       32.71     -275.91    275.91 o
   0  10  13       39.92       93.29    263.59 o
  -3   6  14       11.69     -280.76    280.76 o
 
